# Supplementary material for: ARID1A mutation drives gastric tumorigenesis via activating type 2 immune dominant microenvironment
Source: iScience. 2025 Jul 15;28(8):113117. doi: 10.1016/j.isci.2025.113117 (PMC12319253; doi:10.1016/j.isci.2025.113117)
Supplement: Table S1. Genes with differentially upregulated expression in Arid1a-mutated mice, related to Figure 2 [file mmc2.xlsx]

## Sheet: Sheet1
Upregulated DEGs in Arid1a-mutated mice.
ID	Symbol	ExpMean	WT	Arid mutated mice	log2FC	lfcSE	Stat	p-value	padj
ENSMUSG00000024810.16	Il33	205.298	28.782	249.427	3.072	0.213	14.666	1.1e-48	1.2e-44
ENSMUSG00000027485.15	Bpifb1	373.428	3.104	466.009	6.83	0.573	12.716	4.8e-37	1.6e-33
ENSMUSG00000036585.15	Fgf1	10.735	1.326	13.087	2.599	0.283	12.433	1.7e-35	5.0e-32
ENSMUSG00000060802.8	B2m	356.332	93.597	422.016	2.161	0.18	12.067	1.6e-33	3.3e-30
ENSMUSG00000046352.7	Gjb2	4.359	0.778	5.254	1.814	0.238	11.615	3.5e-31	6.2e-28
ENSMUSG00000058952.12	Cfi	184.747	46.242	219.374	2.222	0.2	11.389	4.7e-30	5.8e-27
ENSMUSG00000022900.14	Ildr1	7.148	1.334	8.602	2.04	0.242	11.257	2.1e-29	2.5e-26
ENSMUSG00000038224.12	Serpinf2	34.866	1.742	43.147	4.009	0.425	11.17	5.7e-29	6.3e-26
ENSMUSG00000020607.7	Fam84a	15.516	5.072	18.127	1.655	0.188	10.92	9.2e-28	9.7e-25
ENSMUSG00000038059.6	Smim3	23.023	6.445	27.167	1.92	0.2	10.471	1.2e-25	1.1e-22
ENSMUSG00000070713.5	Gm10282	11.416	1.668	13.853	2.477	0.293	10.348	4.3e-25	3.8e-22
ENSMUSG00000049608.8	Gpr55	5.397	0.175	6.702	2.712	0.513	10.325	5.4e-25	4.6e-22
ENSMUSG00000051022.7	Hs3st1	38.517	15.645	44.235	1.442	0.148	10.197	2.0e-24	1.7e-21
ENSMUSG00000032349.13	Elovl5	16.402	2.782	19.806	2.46	0.278	10.194	2.1e-24	1.7e-21
ENSMUSG00000007097.14	Atp1a2	10.075	0.385	12.497	3.285	0.504	10.149	3.4e-24	2.4e-21
ENSMUSG00000026700.4	Tnfsf4	5.368	0.359	6.62	2.488	0.415	10.13	4.1e-24	2.9e-21
ENSMUSG00000047945.6	Marcksl1	42.847	9.12	51.279	2.369	0.249	10.078	6.9e-24	4.6e-21
ENSMUSG00000037370.13	Enpp1	16.108	7.724	18.204	1.138	0.138	9.822	9.1e-23	5.2e-20
ENSMUSG00000026450.14	Chit1	28.847	2.249	35.496	3.49	0.41	9.767	1.6e-22	8.6e-20
ENSMUSG00000028221.3	Tmem55a	17.251	9.057	19.3	1.013	0.114	9.763	1.6e-22	8.7e-20
ENSMUSG00000029408.13	Abcb9	24.618	12.265	27.706	1.114	0.123	9.54	1.4e-21	7.1e-19
ENSMUSG00000064357.1	mt-Atp6	19231.9	6497.55	22415.5	1.786	0.187	9.451	3.3e-21	1.6e-18
ENSMUSG00000025161.16	Slc16a3	33.661	3.019	41.321	3.396	0.397	9.431	4.1e-21	2.0e-18
ENSMUSG00000040964.16	Arhgef10l	8.406	4.125	9.476	1.031	0.15	9.298	1.4e-20	6.8e-18
ENSMUSG00000027249.15	F2	11.971	2.289	14.392	2.227	0.288	9.174	4.5e-20	2.1e-17
ENSMUSG00000021765.8	Fst	20.057	0.065	25.055	4.613	0.912	9.146	5.9e-20	2.6e-17
ENSMUSG00000037613.16	Tnfrsf23	11.252	2.047	13.553	2.256	0.317	9.101	8.9e-20	3.8e-17
ENSMUSG00000020681.14	Ace	10.157	1.863	12.23	2.208	0.299	9.057	1.3e-19	5.7e-17
ENSMUSG00000026579.8	F5	24.627	5.206	29.482	2.296	0.277	9.019	1.9e-19	7.7e-17
ENSMUSG00000040471.17	Ggt6	14.306	5.37	16.54	1.461	0.182	8.95	3.6e-19	1.4e-16
ENSMUSG00000026575.15	Nme7	22.41	6.102	26.487	1.953	0.162	8.932	4.2e-19	1.6e-16
ENSMUSG00000006369.14	Fbln1	38.662	12.053	45.314	1.827	0.224	8.916	4.8e-19	1.8e-16
ENSMUSG00000063779.6	Chil4	1029.59	0.096	1286.96	10.199	1.555	8.842	9.4e-19	3.4e-16
ENSMUSG00000111640.1	AC109138.7	241.769	7.916	300.232	5.078	0.593	8.666	4.5e-18	1.5e-15
ENSMUSG00000092074.1	Dynlt1a	10.58	2.963	12.484	1.767	0.238	8.65	5.1e-18	1.7e-15
ENSMUSG00000001435.15	Col18a1	25.667	3.638	31.174	2.794	0.39	8.518	1.6e-17	5.2e-15
ENSMUSG00000030772.6	Dkk3	13.759	1.402	16.849	2.893	0.426	8.483	2.2e-17	7.0e-15
ENSMUSG00000028073.15	Pear1	6.556	0.58	8.05	2.518	0.456	8.478	2.3e-17	7.1e-15
ENSMUSG00000090231.10	Cfb	32.591	9.977	38.245	1.838	0.229	8.435	3.3e-17	1.0e-14
ENSMUSG00000033256.14	Shf	24.337	2.444	29.81	3.161	0.448	8.347	7.0e-17	2.1e-14
ENSMUSG00000040212.12	Emp3	26.711	3.072	32.62	3.046	0.404	8.315	9.2e-17	2.7e-14
ENSMUSG00000001348.15	Acp5	160.009	62.61	184.359	1.543	0.191	8.272	1.3e-16	3.8e-14
ENSMUSG00000025491.14	Ifitm1	20.158	1.298	24.873	3.493	0.523	8.267	1.4e-16	3.9e-14
ENSMUSG00000000958.10	Slc7a7	20.668	8.287	23.763	1.415	0.2	8.205	2.3e-16	6.4e-14
ENSMUSG00000061062.4	Gm10093	8.797	0.026	10.99	3.546	1.066	8.074	6.8e-16	1.8e-13
ENSMUSG00000020467.15	Efemp1	33.531	4.886	40.692	2.824	0.351	8.066	7.3e-16	1.9e-13
ENSMUSG00000039899.5	Fgl2	13.243	4.392	15.456	1.61	0.229	7.996	1.3e-15	3.1e-13
ENSMUSG00000024029.4	Tff3	271.619	8.734	337.34	5.119	0.663	7.975	1.5e-15	3.6e-13
ENSMUSG00000032997.16	Chpf	11.299	4.597	12.974	1.32	0.193	7.976	1.5e-15	3.6e-13
ENSMUSG00000025467.8	Prap1	561.467	6.326	700.252	6.581	0.855	7.933	2.1e-15	5.0e-13
ENSMUSG00000064363.1	mt-Nd4	5728.99	2910.82	6433.53	1.144	0.146	7.894	2.9e-15	6.8e-13
ENSMUSG00000073987.4	Ggh	48.7	20.843	55.664	1.375	0.182	7.813	5.6e-15	1.2e-12
ENSMUSG00000019122.8	Ccl9	7.676	1.181	9.299	2.239	0.458	7.806	5.9e-15	1.3e-12
ENSMUSG00000037254.18	Itih2	17.205	4.688	20.334	1.907	0.274	7.807	5.9e-15	1.3e-12
ENSMUSG00000078532.9	Nkain1	11.759	2.421	14.093	2.141	0.326	7.696	1.4e-14	2.9e-12
ENSMUSG00000064345.1	mt-Nd2	3793.7	1934.91	4258.4	1.138	0.148	7.682	1.6e-14	3.2e-12
ENSMUSG00000045394.8	Epcam	404.714	169.109	463.616	1.45	0.192	7.596	3.1e-14	6.0e-12
ENSMUSG00000022037.15	Clu	3351.36	646.597	4027.56	2.637	0.352	7.553	4.2e-14	8.2e-12
ENSMUSG00000027317.8	Ppp1r14d	22.479	1.71	27.671	3.403	0.54	7.47	8.0e-14	1.5e-11
ENSMUSG00000026149.2	Tm4sf20	42.536	0.306	53.093	5.372	1.044	7.422	1.2e-13	2.1e-11
ENSMUSG00000051412.6	Vamp7	24.299	11.85	27.411	1.145	0.163	7.408	1.3e-13	2.3e-11
ENSMUSG00000020080.8	Hkdc1	2.509	0.186	3.089	1.785	0.612	7.395	1.4e-13	2.5e-11
ENSMUSG00000047562.3	Mmp10	54.214	0.05	67.754	6.033	1.412	7.34	2.1e-13	3.7e-11
ENSMUSG00000025921.7	Rdh10	54.157	13.314	64.368	2.191	0.305	7.325	2.4e-13	4.1e-11
ENSMUSG00000029377.5	Ereg	4.434	0.139	5.508	2.514	0.726	7.313	2.6e-13	4.5e-11
ENSMUSG00000022226.6	Mcpt2	110.895	8.523	136.488	3.852	0.551	7.297	2.9e-13	5.0e-11
ENSMUSG00000041301.15	Cftr	33.338	7.299	39.848	2.299	0.336	7.269	3.6e-13	6.1e-11
ENSMUSG00000005087.17	Cd44	53.855	20.965	62.078	1.522	0.247	7.235	4.7e-13	7.7e-11
ENSMUSG00000027398.13	Il1b	29.821	0.11	37.249	5.107	1.158	7.193	6.3e-13	1.0e-10
ENSMUSG00000000567.5	Sox9	15.817	7.807	17.819	1.095	0.168	7.179	7.0e-13	1.1e-10
ENSMUSG00000048482.14	Bdnf	1.713	0.019	2.137	1.622	0.94	7.158	8.2e-13	1.3e-10
ENSMUSG00000032076.19	Cadm1	14.209	5.089	16.489	1.522	0.268	7.158	8.2e-13	1.3e-10
ENSMUSG00000042712.10	Tceal9	126.162	59.331	142.87	1.254	0.175	7.151	8.6e-13	1.3e-10
ENSMUSG00000050578.10	Mmp13	23.162	0.103	28.927	4.761	1.147	7.06	1.7e-12	2.5e-10
ENSMUSG00000010830.8	Kdelr3	12.331	4.711	14.236	1.416	0.229	6.985	2.8e-12	4.2e-10
ENSMUSG00000069307.6	Hist1h2bq	19.492	0.691	24.192	3.897	0.529	6.93	4.2e-12	6.1e-10
ENSMUSG00000113175.1	Gm9973	92.562	5.195	114.404	4.219	0.646	6.909	4.9e-12	6.8e-10
ENSMUSG00000033377.14	Palmd	6.289	1.981	7.366	1.489	0.282	6.906	5.0e-12	7.0e-10
ENSMUSG00000109925.1	Gm45315	63.268	0	79.085	6.323	1.489	6.899	5.2e-12	7.3e-10
ENSMUSG00000012350.15	Ehf	47.655	25.083	53.298	1.058	0.179	6.892	5.5e-12	7.5e-10
ENSMUSG00000038400.15	Pmepa1	43.011	22.129	48.231	1.09	0.227	6.888	5.7e-12	7.6e-10
ENSMUSG00000030017.2	Reg3g	20.521	0.834	25.443	3.85	0.714	6.881	5.9e-12	7.9e-10
ENSMUSG00000037820.15	Tgm2	29.798	2.58	36.602	3.393	0.564	6.834	8.3e-12	1.1e-9
ENSMUSG00000014158.12	Trpv4	2.154	0.124	2.661	1.704	0.685	6.827	8.7e-12	1.1e-9
ENSMUSG00000003559.7	As3mt	23.985	12.441	26.871	1.052	0.163	6.818	9.3e-12	1.2e-9
ENSMUSG00000053783.5	1700016K19Rik	20.847	8.05	24.046	1.469	0.236	6.757	1.4e-11	1.7e-9
ENSMUSG00000064358.1	mt-Co3	17528.6	7611.21	20007.9	1.394	0.204	6.755	1.4e-11	1.8e-9
ENSMUSG00000040690.15	Col16a1	10.351	1.163	12.648	2.658	0.457	6.701	2.1e-11	2.5e-9
ENSMUSG00000002992.17	Apoc2	60.051	3.002	74.314	4.234	0.693	6.694	2.2e-11	2.6e-9
ENSMUSG00000047230.6	Cldn2	124.551	30.046	148.177	2.265	0.348	6.694	2.2e-11	2.6e-9
ENSMUSG00000029102.9	Hgfac	83.392	44.248	93.178	1.058	0.164	6.674	2.5e-11	2.9e-9
ENSMUSG00000022227.5	Mcpt1	19.688	1.393	24.262	3.4	0.633	6.603	4.0e-11	4.5e-9
ENSMUSG00000021109.13	Hif1a	41.899	19.33	47.541	1.256	0.197	6.596	4.2e-11	4.7e-9
ENSMUSG00000027761.4	Aadac	88.272	23	104.59	2.137	0.35	6.56	5.4e-11	5.8e-9
ENSMUSG00000079547.3	H2-DMb1	6.138	1.913	7.194	1.492	0.283	6.545	6.0e-11	6.4e-9
ENSMUSG00000020427.11	Igfbp3	14.693	4.079	17.347	1.853	0.318	6.518	7.1e-11	7.5e-9
ENSMUSG00000074445.4	Sprr2a3	1373.09	321.092	1636.09	2.346	0.385	6.486	8.8e-11	9.1e-9
ENSMUSG00000037169.15	Mycn	2.31	0.186	2.841	1.695	0.597	6.486	8.8e-11	9.1e-9
ENSMUSG00000004371.14	Il11	8.21	0.243	10.202	3.172	0.871	6.452	1.1e-10	1.1e-8
ENSMUSG00000041324.14	Inhba	3.476	0.041	4.335	2.358	1.029	6.449	1.1e-10	1.1e-8
ENSMUSG00000003420.8	Fcgrt	10.434	2.438	12.433	1.966	0.37	6.44	1.2e-10	1.2e-8
ENSMUSG00000106040.1	Cyp3a63-ps	2.418	0.209	2.971	1.715	0.599	6.403	1.5e-10	1.5e-8
ENSMUSG00000032038.7	St3gal4	12.101	1.203	14.826	2.845	0.564	6.288	3.2e-10	3.0e-8
ENSMUSG00000028108.15	Ecm1	27.714	4.95	33.405	2.532	0.401	6.289	3.2e-10	2.9e-8
ENSMUSG00000050921.12	P2ry10	2.621	0.041	3.266	2.035	1.014	6.283	3.3e-10	3.0e-8
ENSMUSG00000018569.12	Cldn7	121.842	18.108	147.775	2.961	0.494	6.276	3.5e-10	3.2e-8
ENSMUSG00000028128.13	F3	87.061	12.565	105.685	2.975	0.482	6.263	3.8e-10	3.4e-8
ENSMUSG00000041801.5	Phlda3	15.935	2.474	19.301	2.547	0.474	6.249	4.1e-10	3.7e-8
ENSMUSG00000059182.7	Skap2	24.044	11.488	27.183	1.174	0.2	6.237	4.5e-10	4.0e-8
ENSMUSG00000024427.6	Spry4	1.711	0.439	2.029	1.073	0.355	6.234	4.5e-10	4.0e-8
ENSMUSG00000025002.5	Cyp2c55	2.793	0.827	3.285	1.23	0.323	6.201	5.6e-10	4.9e-8
ENSMUSG00000035778.17	Ggta1	12.617	3.918	14.791	1.683	0.351	6.165	7.0e-10	6.0e-8
ENSMUSG00000072620.3	Slfn2	2.883	0.087	3.582	2.076	0.879	6.093	1.1e-9	8.9e-8
ENSMUSG00000040026.8	Saa3	23.724	0.123	29.625	4.77	1.106	6.007	1.9e-9	1.5e-7
ENSMUSG00000015850.11	Adamtsl4	4.291	1.786	4.918	1.087	0.396	6.008	1.9e-9	1.5e-7
ENSMUSG00000056071.12	S100a9	67.608	0	84.51	6.418	1.9	5.995	2.0e-9	1.6e-7
ENSMUSG00000055945.7	Prr18	2.723	0.734	3.22	1.283	0.351	5.988	2.1e-9	1.6e-7
ENSMUSG00000041957.15	Pkp2	27.446	14.529	30.675	1.028	0.183	5.985	2.2e-9	1.6e-7
ENSMUSG00000026166.14	Ccl20	21.425	0.787	26.584	3.948	0.844	5.97	2.4e-9	1.8e-7
ENSMUSG00000020077.14	Srgn	19.786	1.112	24.455	3.591	0.756	5.952	2.7e-9	2.0e-7
ENSMUSG00000060227.15	Casc4	14.096	6.823	15.915	1.113	0.244	5.946	2.7e-9	2.0e-7
ENSMUSG00000074882.3	Cyp2c68	6.868	1.203	8.284	2.075	0.471	5.943	2.8e-9	2.1e-7
ENSMUSG00000055799.13	Tcf7l1	5.137	2.375	5.827	1.016	0.26	5.942	2.8e-9	2.1e-7
ENSMUSG00000051314.11	Ffar2	7.586	3.138	8.699	1.229	0.288	5.915	3.3e-9	2.4e-7
ENSMUSG00000081824.5	BC002163	66.773	0	83.466	6.4	3.885	5.911	3.4e-9	2.5e-7
ENSMUSG00000089669.7	Tnfsf13	24.173	7.64	28.306	1.762	0.32	5.897	3.7e-9	2.7e-7
ENSMUSG00000029379.10	Cxcl3	9.957	0.024	12.44	3.715	1.196	5.876	4.2e-9	3.0e-7
ENSMUSG00000022218.16	Tgm1	1.244	0.1	1.53	1.202	0.783	5.87	4.4e-9	3.1e-7
ENSMUSG00000109916.1	Gm45551	28.82	0.561	35.885	4.562	1.021	5.863	4.5e-9	3.2e-7
ENSMUSG00000090381.2	Gm6158	8.974	0.24	11.157	3.293	0.933	5.853	4.8e-9	3.4e-7
ENSMUSG00000032053.8	Pou2af1	1.85	0.297	2.239	1.32	0.48	5.851	4.9e-9	3.4e-7
ENSMUSG00000058064.5	Gm10036	7.177	0.655	8.807	2.567	0.631	5.846	5.0e-9	3.5e-7
ENSMUSG00000031734.13	Irx3	1.229	0.053	1.523	1.261	0.852	5.837	5.3e-9	3.7e-7
ENSMUSG00000032487.8	Ptgs2	7.677	0.187	9.55	3.152	0.974	5.824	5.8e-9	3.9e-7
ENSMUSG00000079685.10	Ulbp1	3.287	0.962	3.868	1.311	0.368	5.818	6.0e-9	4.1e-7
ENSMUSG00000064368.1	mt-Nd6	4694.11	1985.06	5371.37	1.436	0.243	5.814	6.1e-9	4.1e-7
ENSMUSG00000025466.19	Fuom	69.709	31.749	79.198	1.292	0.224	5.788	7.1e-9	4.8e-7
ENSMUSG00000031958.16	Ldhd	58.782	14.692	69.805	2.174	0.403	5.783	7.3e-9	4.9e-7
ENSMUSG00000022221.14	Ripk3	25.287	10.053	29.096	1.445	0.251	5.775	7.7e-9	5.2e-7
ENSMUSG00000059040.4	Eno1b	106.466	0.08	133.063	6.956	1.861	5.768	8.0e-9	5.3e-7
ENSMUSG00000073413.9	Ly6g6d	18.483	8.491	20.981	1.212	0.21	5.769	8.0e-9	5.3e-7
ENSMUSG00000043421.8	Hilpda	27.815	8.802	32.569	1.776	0.325	5.755	8.7e-9	5.7e-7
ENSMUSG00000052957.8	Gas1	5.54	1.716	6.495	1.464	0.336	5.75	8.9e-9	5.8e-7
ENSMUSG00000019989.8	Enpp3	16.729	2.024	20.406	2.823	0.644	5.735	9.7e-9	6.3e-7
ENSMUSG00000022656.15	Nectin3	31.25	14.534	35.429	1.23	0.227	5.688	1.3e-8	8.2e-7
ENSMUSG00000045287.6	Rtn4rl1	4.01	1.529	4.63	1.154	0.284	5.683	1.3e-8	8.4e-7
ENSMUSG00000034818.16	Celf5	1.58	0.367	1.883	1.076	0.424	5.679	1.4e-8	8.6e-7
ENSMUSG00000022978.11	Mis18a	15.452	8.101	17.29	1.007	0.192	5.653	1.6e-8	9.9e-7
ENSMUSG00000079440.2	Alpi	241.116	20.537	296.261	3.787	0.689	5.627	1.8e-8	1.1e-6
ENSMUSG00000027962.14	Vcam1	5.758	0.471	7.08	2.458	0.694	5.632	1.8e-8	1.1e-6
ENSMUSG00000078949.2	R3hdml	2.345	0.255	2.868	1.624	0.618	5.623	1.9e-8	1.2e-6
ENSMUSG00000026822.14	Lcn2	6.778	0.106	8.446	3.094	1.117	5.604	2.1e-8	1.3e-6
ENSMUSG00000005320.9	Fgfr4	2.371	0.633	2.805	1.22	0.392	5.589	2.3e-8	1.4e-6
ENSMUSG00000095079.6	Igha	52.998	0.252	66.185	5.746	1.457	5.577	2.4e-8	1.5e-6
ENSMUSG00000045027.6	Prss22	8.223	0	10.278	3.495	1.832	5.571	2.5e-8	1.5e-6
ENSMUSG00000039958.17	Etfbkmt	10.187	3.772	11.79	1.422	0.274	5.565	2.6e-8	1.5e-6
ENSMUSG00000034918.8	Cdhr2	23.736	1.333	29.337	3.701	0.812	5.563	2.7e-8	1.6e-6
ENSMUSG00000032496.7	Ltf	33.844	0.066	42.289	5.344	1.679	5.55	2.9e-8	1.7e-6
ENSMUSG00000037188.7	Grhl3	2.452	0.457	2.951	1.44	0.489	5.535	3.1e-8	1.8e-6
ENSMUSG00000056054.9	S100a8	39.628	0	49.534	5.659	1.898	5.531	3.2e-8	1.8e-6
ENSMUSG00000033467.12	Crlf2	4.245	0.55	5.169	1.993	0.573	5.524	3.3e-8	1.9e-6
ENSMUSG00000017737.2	Mmp9	9.821	0.054	12.262	3.653	1.512	5.514	3.5e-8	2.0e-6
ENSMUSG00000073988.13	Ttpa	2.01	0.613	2.36	1.059	0.335	5.5	3.8e-8	2.1e-6
ENSMUSG00000018920.11	Cxcl16	22.36	8.426	25.844	1.51	0.286	5.495	3.9e-8	2.2e-6
ENSMUSG00000021360.16	Gcnt2	4.756	0.739	5.761	1.959	0.531	5.481	4.2e-8	2.3e-6
ENSMUSG00000050914.16	Ankrd37	11.549	2.836	13.728	1.941	0.44	5.48	4.2e-8	2.3e-6
ENSMUSG00000060962.12	Dmkn	19.329	1.5	23.786	3.309	0.725	5.451	5.0e-8	2.7e-6
ENSMUSG00000074796.10	Slc4a11	1.055	0.069	1.301	1.106	0.895	5.447	5.1e-8	2.8e-6
ENSMUSG00000018752.19	Tnfsfm13	2.906	1.02	3.377	1.116	0.323	5.43	5.6e-8	3.0e-6
ENSMUSG00000017316.13	Ppy	14.717	1.074	18.128	3.206	0.762	5.376	7.6e-8	3.9e-6
ENSMUSG00000039903.16	Eva1c	5.487	2.252	6.296	1.166	0.29	5.376	7.6e-8	3.9e-6
ENSMUSG00000112003.1	Gm4864	1.434	0	1.793	1.482	1.473	5.369	7.9e-8	4.0e-6
ENSMUSG00000024912.5	Fosl1	9.226	3.856	10.569	1.252	0.274	5.305	1.1e-7	5.5e-6
ENSMUSG00000031246.14	Sh3bgrl	36.491	18.812	40.91	1.081	0.212	5.304	1.1e-7	5.6e-6
ENSMUSG00000031377.11	Bmx	2.494	0.626	2.962	1.285	0.444	5.292	1.2e-7	5.9e-6
ENSMUSG00000097891.1	Gm3650	4.88	0.461	5.984	2.257	0.697	5.266	1.4e-7	6.6e-6
ENSMUSG00000039349.5	C130074G19Rik	13.182	3.491	15.604	1.886	0.414	5.27	1.4e-7	6.5e-6
ENSMUSG00000049191.12	Rtl5	3.435	1.318	3.964	1.099	0.331	5.27	1.4e-7	6.5e-6
ENSMUSG00000029380.11	Cxcl1	11.462	0.034	14.319	3.889	1.647	5.255	1.5e-7	7.0e-6
ENSMUSG00000029829.4	Tmem213	22.876	10.727	25.914	1.199	0.235	5.255	1.5e-7	7.0e-6
ENSMUSG00000080893.1	Gm15920	105.965	0	132.456	7.06	2.217	5.206	1.9e-7	8.8e-6
ENSMUSG00000058427.10	Cxcl2	15.941	0.055	19.912	4.308	1.621	5.205	1.9e-7	8.9e-6
ENSMUSG00000061906.5	Ugt2b38	1.79	0	2.238	1.695	3.885	5.214	1.9e-7	8.6e-6
ENSMUSG00000021477.9	Ctsl	108.916	44.213	125.092	1.48	0.364	5.202	2.0e-7	9.0e-6
ENSMUSG00000043613.8	Mmp3	4.658	0	5.823	2.77	1.903	5.188	2.1e-7	9.6e-6
ENSMUSG00000045991.18	Onecut2	3.658	0.366	4.481	2.005	0.697	5.19	2.1e-7	9.5e-6
ENSMUSG00000076609.2	Igkc	108.916	0.44	136.035	6.572	1.606	5.182	2.2e-7	9.8e-6
ENSMUSG00000049128.7	Ivl	8.178	0.178	10.179	3.246	1.135	5.164	2.4e-7	1.1e-5
ENSMUSG00000038910.6	Plcl2	1.54	0.3	1.849	1.132	0.513	5.166	2.4e-7	1.1e-5
ENSMUSG00000048087.6	Gm4737	25.161	0	31.451	5.02	2.446	5.158	2.5e-7	1.1e-5
ENSMUSG00000037390.12	Muc3	7.917	0.067	9.879	3.35	1.425	5.154	2.5e-7	1.1e-5
ENSMUSG00000040747.9	Cd53	4.169	0.214	5.158	2.342	0.887	5.155	2.5e-7	1.1e-5
ENSMUSG00000061068.7	Mcpt4	7.614	0.334	9.434	2.968	0.946	5.122	3.0e-7	1.3e-5
ENSMUSG00000029371.7	Cxcl5	18.11	0.038	22.629	4.508	1.794	5.114	3.1e-7	1.3e-5
ENSMUSG00000078087.5	Rps12l1	10.166	0	12.707	3.777	3.886	5.099	3.4e-7	1.4e-5
ENSMUSG00000031239.5	Itm2a	3.577	1.339	4.137	1.135	0.321	5.091	3.6e-7	1.5e-5
ENSMUSG00000045392.8	Olfr1033	267.782	26.061	328.213	3.605	0.692	5.083	3.7e-7	1.5e-5
ENSMUSG00000021665.9	Hexb	7.467	3.67	8.416	1.012	0.24	5.059	4.2e-7	1.7e-5
ENSMUSG00000045934.15	Mtmr11	3.687	1.12	4.328	1.329	0.34	5.055	4.3e-7	1.7e-5
ENSMUSG00000106964.5	FO907130.1	5.272	0.685	6.419	2.138	0.636	5.044	4.5e-7	1.8e-5
ENSMUSG00000026580.16	Selp	3.335	0.235	4.11	2.049	0.853	5.041	4.6e-7	1.9e-5
ENSMUSG00000030142.10	Clec4e	2.102	0.013	2.624	1.838	1.321	5.038	4.7e-7	1.9e-5
ENSMUSG00000086580.1	Gm15280	29.519	2.593	36.25	3.374	0.745	5.032	4.9e-7	1.9e-5
ENSMUSG00000039084.8	Chad	51.62	11.924	61.544	2.275	0.477	5.03	4.9e-7	1.9e-5
ENSMUSG00000024909.14	Efemp2	7.728	2.923	8.93	1.34	0.378	5.029	4.9e-7	2.0e-5
ENSMUSG00000041559.7	Fmod	1.32	0.061	1.635	1.312	0.947	5.028	5.0e-7	2.0e-5
ENSMUSG00000024313.7	Mep1b	6.72	0	8.4	3.233	2.166	5.023	5.1e-7	2.0e-5
ENSMUSG00000051439.6	Cd14	32.221	3.814	39.323	3.066	0.664	5.012	5.4e-7	2.1e-5
ENSMUSG00000047228.9	A2ml1	6.301	1.11	7.599	2.027	0.526	5.003	5.6e-7	2.2e-5
ENSMUSG00000002289.15	Angptl4	5.722	1.05	6.89	1.944	0.566	4.999	5.8e-7	2.2e-5
ENSMUSG00000064354.1	mt-Co2	13184.6	3182.6	15685.1	2.301	0.458	4.97	6.7e-7	2.5e-5
ENSMUSG00000071356.7	Reg3b	4.288	0.128	5.328	2.488	1.085	4.966	6.8e-7	2.6e-5
ENSMUSG00000021396.5	Nxnl2	4.604	1.108	5.478	1.62	0.439	4.961	7.0e-7	2.6e-5
ENSMUSG00000028859.14	Csf3r	1.894	0.121	2.337	1.574	1.057	4.95	7.4e-7	2.8e-5
ENSMUSG00000091625.8	Lsm5	57.962	30.18	64.908	1.08	0.211	4.94	7.8e-7	2.9e-5
ENSMUSG00000046213.9	Cym	21.983	0	27.478	4.832	2.324	4.938	7.9e-7	2.9e-5
ENSMUSG00000042265.13	Trem1	0.864	0	1.08	1.057	1.663	4.921	8.6e-7	3.1e-5
ENSMUSG00000025464.15	Paox	29.007	9.275	33.94	1.766	0.346	4.916	8.8e-7	3.2e-5
ENSMUSG00000025804.5	Ccr1	1.179	0.068	1.456	1.202	0.901	4.909	9.1e-7	3.3e-5
ENSMUSG00000036500.4	Akp3	84.817	0.138	105.987	6.554	1.62	4.902	9.5e-7	3.4e-5
ENSMUSG00000040809.10	Chil3	2.692	0.019	3.36	2.097	1.502	4.897	9.7e-7	3.5e-5
ENSMUSG00000028167.15	Bdh2	5.102	1.148	6.09	1.722	0.461	4.87	1.1e-6	4.0e-5
ENSMUSG00000054106.7	Try4	16.188	5.792	18.787	1.543	0.974	-4.864	1.1e-6	4.1e-5
ENSMUSG00000049946.7	BC030500	1.041	0	1.301	1.202	1.522	4.87	1.1e-6	4.0e-5
ENSMUSG00000017311.15	Pyy	57.954	14.342	68.857	2.187	0.429	4.834	1.3e-6	4.6e-5
ENSMUSG00000050762.5	Prss27	1.308	0	1.635	1.398	1.565	4.823	1.4e-6	4.9e-5
ENSMUSG00000023336.6	Wfdc1	19.112	2.493	23.267	2.796	0.676	4.806	1.5e-6	5.2e-5
ENSMUSG00000037405.8	Icam1	3.371	0.437	4.105	1.829	0.684	4.811	1.5e-6	5.1e-5
ENSMUSG00000024028.7	Tff2	42173.4	18592.8	48068.6	1.37	0.279	4.808	1.5e-6	5.2e-5
ENSMUSG00000046223.10	Plaur	107.045	25.409	127.454	2.282	0.49	4.783	1.7e-6	5.8e-5
ENSMUSG00000074300.4	BC030870	7.351	2.472	8.57	1.463	0.384	4.791	1.7e-6	5.6e-5
ENSMUSG00000026417.13	Pigr	291.323	29.812	356.701	3.537	0.756	4.762	1.9e-6	6.3e-5
ENSMUSG00000062939.11	Stat4	1.413	0.021	1.762	1.436	1.316	4.743	2.1e-6	6.8e-5
ENSMUSG00000040128.9	Pnrc1	21.009	10.559	23.621	1.091	0.259	4.746	2.1e-6	6.7e-5
ENSMUSG00000029306.8	Ibsp	1.449	0	1.811	1.491	1.782	4.735	2.2e-6	7.1e-5
ENSMUSG00000002847.6	Pla1a	1.147	0.057	1.419	1.194	0.976	4.737	2.2e-6	7.0e-5
ENSMUSG00000039699.13	Batf2	8.536	2.386	10.073	1.709	0.456	4.729	2.3e-6	7.2e-5
ENSMUSG00000000983.13	Wfdc18	87.532	4.739	108.23	4.25	0.93	4.713	2.4e-6	7.7e-5
ENSMUSG00000036151.15	Tm6sf2	21.771	3.658	26.299	2.551	0.611	4.714	2.4e-6	7.7e-5
ENSMUSG00000001131.11	Timp1	8.097	1.027	9.865	2.422	0.681	4.72	2.4e-6	7.5e-5
ENSMUSG00000031750.15	Il34	4.168	1.595	4.811	1.163	0.419	4.718	2.4e-6	7.6e-5
ENSMUSG00000050866.7	Clrn3	2.819	0.232	3.466	1.858	0.832	4.706	2.5e-6	8.0e-5
ENSMUSG00000021136.13	Smoc1	18.456	3.822	22.115	2.261	0.542	4.675	2.9e-6	9.1e-5
ENSMUSG00000090700.1	Cyp4f40	2.82	0.493	3.402	1.56	0.599	4.673	3.0e-6	9.2e-5
ENSMUSG00000114114.1	Gm48499	0.813	0	1.016	1.011	1.583	4.668	3.0e-6	9.3e-5
ENSMUSG00000037071.2	Scd1	26.198	7.24	30.937	1.954	0.453	4.665	3.1e-6	9.5e-5
ENSMUSG00000025289.15	Prdx4	91.867	44.881	103.613	1.189	0.255	4.656	3.2e-6	9.9e-5
ENSMUSG00000011632.7	Pinlyp	5.492	0.118	6.835	2.809	1.253	4.648	3.4e-6	1.0e-4
ENSMUSG00000030413.7	Pglyrp1	309.599	114.395	358.4	1.639	0.346	4.638	3.5e-6	1.1e-4
ENSMUSG00000063354.7	Slc39a4	103.52	39.566	119.509	1.571	0.375	4.637	3.5e-6	1.1e-4
ENSMUSG00000067149.6	Jchain	12.151	0.024	15.182	3.981	1.861	4.621	3.8e-6	1.1e-4
ENSMUSG00000014773.13	Dll1	2.895	0.565	3.477	1.517	0.776	4.62	3.8e-6	1.1e-4
ENSMUSG00000000982.5	Ccl3	5.193	0	6.492	2.905	1.846	4.616	3.9e-6	1.2e-4
ENSMUSG00000026185.8	Igfbp5	20.462	8.099	23.552	1.432	0.332	4.608	4.1e-6	1.2e-4
ENSMUSG00000010796.11	Asz1	3.145	0.1	3.907	2.157	1.079	4.599	4.2e-6	1.2e-4
ENSMUSG00000002332.16	Dhrs1	133.364	61.363	151.364	1.289	0.252	4.569	4.9e-6	1.4e-4
ENSMUSG00000015134.15	Aldh1a3	6.709	0.318	8.307	2.82	1.108	4.561	5.1e-6	1.5e-4
ENSMUSG00000059991.7	Nptx2	14.28	2.83	17.142	2.244	0.566	4.549	5.4e-6	1.5e-4
ENSMUSG00000096006.1	Gm21596	2.104	0.398	2.53	1.336	0.584	4.541	5.6e-6	1.6e-4
ENSMUSG00000068587.9	Mgam	12.25	0.275	15.243	3.671	1.418	4.528	5.9e-6	1.7e-4
ENSMUSG00000009585.18	Apobec3	69.84	34.949	78.562	1.146	0.255	4.532	5.9e-6	1.6e-4
ENSMUSG00000029061.2	Mmp23	16.521	4.762	19.46	1.828	0.463	4.525	6.0e-6	1.7e-4
ENSMUSG00000074280.6	Gm6166	108.561	0	135.701	7.095	2.563	4.521	6.1e-6	1.7e-4
ENSMUSG00000035678.7	Tnfsf9	2.873	0.665	3.424	1.41	0.527	4.501	6.8e-6	1.8e-4
ENSMUSG00000054000.5	Tusc1	3.468	1.282	4.014	1.136	0.369	4.492	7.0e-6	1.9e-4
ENSMUSG00000059654.7	Reg1	30.558	0.993	37.949	4.289	1.119	4.489	7.2e-6	1.9e-4
ENSMUSG00000050737.13	Ptges	2.796	0.285	3.424	1.783	0.869	4.488	7.2e-6	1.9e-4
ENSMUSG00000038642.10	Ctss	10.815	2.108	12.992	2.17	0.588	4.486	7.3e-6	1.9e-4
ENSMUSG00000049734.9	Trex1	8.885	4.326	10.024	1.05	0.276	4.481	7.4e-6	2.0e-4
ENSMUSG00000029086.15	Prom1	313.643	88.112	370.026	2.058	0.369	4.466	8.0e-6	2.1e-4
ENSMUSG00000033427.14	Upb1	3.58	0.891	4.253	1.474	0.523	4.459	8.2e-6	2.2e-4
ENSMUSG00000022941.8	Ripply3	74.41	26.419	86.407	1.673	0.394	4.441	9.0e-6	2.3e-4
ENSMUSG00000071470.4	Ccnb1ip1	13.549	2.558	16.297	2.281	0.599	4.425	9.6e-6	2.5e-4
ENSMUSG00000030492.16	Slc7a9	2.858	0	3.573	2.193	2.083	4.409	1.0e-5	2.7e-4
ENSMUSG00000084349.3	Rpl3-ps1	183.907	0.232	229.826	7.55	2.282	4.404	1.1e-5	2.7e-4
ENSMUSG00000037411.10	Serpine1	5.872	0.222	7.285	2.762	1.142	4.395	1.1e-5	2.8e-4
ENSMUSG00000030144.4	Clec4d	3.126	0.045	3.896	2.228	1.407	4.391	1.1e-5	2.8e-4
ENSMUSG00000018927.3	Ccl6	6.08	1	7.35	2.062	0.698	4.4	1.1e-5	2.7e-4
ENSMUSG00000029378.5	Mcub	122.099	54.897	138.899	1.324	0.303	4.4	1.1e-5	2.7e-4
ENSMUSG00000034353.14	Ramp1	3.606	1.235	4.198	1.218	0.383	4.406	1.1e-5	2.7e-4
ENSMUSG00000027173.7	Depdc7	3.434	1.24	3.982	1.153	0.415	4.401	1.1e-5	2.7e-4
ENSMUSG00000027938.11	Creb3l4	45.992	24.841	51.28	1.017	0.239	4.406	1.1e-5	2.7e-4
ENSMUSG00000018919.10	Tm4sf5	94.969	40.476	108.592	1.402	0.348	4.387	1.2e-5	2.9e-4
ENSMUSG00000031093.14	Dock11	15.445	4.189	18.259	1.892	0.397	4.36	1.3e-5	3.2e-4
ENSMUSG00000070473.4	Cldn3	12.281	1.608	14.949	2.613	0.75	4.344	1.4e-5	3.4e-4
ENSMUSG00000024401.14	Tnf	2.59	0	3.238	2.083	2.05	4.342	1.4e-5	3.4e-4
ENSMUSG00000024679.10	Ms4a6d	1.82	0.155	2.236	1.486	0.923	4.337	1.4e-5	3.5e-4
ENSMUSG00000029641.8	Rasl11a	4.138	1.481	4.802	1.226	0.387	4.346	1.4e-5	3.4e-4
ENSMUSG00000081137.3	BC022960	1.685	0.381	2.011	1.124	0.546	4.34	1.4e-5	3.5e-4
ENSMUSG00000027399.1	Il1a	4.69	0.318	5.783	2.364	0.946	4.333	1.5e-5	3.6e-4
ENSMUSG00000079293.11	Clec7a	2.923	0.271	3.586	1.851	0.872	4.326	1.5e-5	3.7e-4
ENSMUSG00000044337.5	Ackr3	3.656	0.866	4.353	1.52	0.527	4.335	1.5e-5	3.5e-4
ENSMUSG00000040990.17	Sh3kbp1	25.474	9.707	29.415	1.506	0.382	4.328	1.5e-5	3.6e-4
ENSMUSG00000025355.7	Mmp19	2.06	0.357	2.486	1.362	0.733	4.323	1.5e-5	3.7e-4
ENSMUSG00000068417.8	Pnp2	2.189	0.098	2.712	1.758	1.068	4.319	1.6e-5	3.8e-4
ENSMUSG00000029659.16	Medag	3.018	0.405	3.672	1.733	0.807	4.313	1.6e-5	3.8e-4
ENSMUSG00000042312.9	S100a13	165.731	80.544	187.027	1.205	0.278	4.321	1.6e-5	3.7e-4
ENSMUSG00000038347.14	Tcte2	2.591	0.973	2.996	1.018	0.273	4.318	1.6e-5	3.8e-4
ENSMUSG00000026069.15	Il1rl1	19.203	1.318	23.674	3.412	0.967	4.307	1.7e-5	3.9e-4
ENSMUSG00000078503.9	Zfp990	1.166	0.009	1.455	1.282	1.658	4.301	1.7e-5	4.0e-4
ENSMUSG00000090946.3	Ccdc71l	24.36	13.068	27.183	1.002	0.253	4.301	1.7e-5	4.0e-4
ENSMUSG00000023349.14	Clec4n	3.609	0.363	4.421	1.992	0.924	4.283	1.8e-5	4.3e-4
ENSMUSG00000019916.14	P4ha1	7.277	2.72	8.417	1.34	0.362	4.283	1.8e-5	4.3e-4
ENSMUSG00000038387.9	Rras	21.052	8.559	24.176	1.397	0.355	4.277	1.9e-5	4.4e-4
ENSMUSG00000031849.9	Comp	2.638	0.586	3.151	1.389	0.688	4.28	1.9e-5	4.4e-4
ENSMUSG00000047728.13	BC025446	4.092	1.332	4.782	1.31	0.484	4.273	1.9e-5	4.5e-4
ENSMUSG00000024737.2	Slc15a3	1.185	0.051	1.468	1.231	1.076	4.279	1.9e-5	4.4e-4
ENSMUSG00000026875.14	Traf1	1.19	0.181	1.443	1.048	0.744	4.28	1.9e-5	4.4e-4
ENSMUSG00000028195.4	Cyr61	6.267	1.055	7.569	2.06	0.659	4.26	2.0e-5	4.7e-4
ENSMUSG00000032014.6	Oaf	9.419	4.463	10.657	1.093	0.251	4.265	2.0e-5	4.6e-4
ENSMUSG00000000290.13	Itgb2	1.53	0.31	1.835	1.114	0.617	4.229	2.3e-5	5.3e-4
ENSMUSG00000020839.16	Tmigd1	1.176	0.155	1.432	1.074	0.892	4.238	2.3e-5	5.1e-4
ENSMUSG00000067608.4	Pcna-ps2	7.692	0.032	9.607	3.361	2.053	4.227	2.4e-5	5.3e-4
ENSMUSG00000058715.11	Fcer1g	7.787	1.101	9.458	2.316	0.718	4.207	2.6e-5	5.7e-4
ENSMUSG00000018862.11	Otop3	8.707	0.118	10.854	3.406	1.56	4.196	2.7e-5	6.0e-4
ENSMUSG00000093916.1	Gm379	2.345	0.257	2.866	1.62	0.816	4.198	2.7e-5	5.9e-4
ENSMUSG00000007682.6	Dio2	1.362	0.11	1.675	1.27	0.928	4.198	2.7e-5	5.9e-4
ENSMUSG00000030878.11	Cdr2	5.826	2.68	6.612	1.048	0.311	4.192	2.8e-5	6.0e-4
ENSMUSG00000020326.7	Ccng1	67.713	33.708	76.214	1.154	0.283	4.173	3.0e-5	6.4e-4
ENSMUSG00000028217.11	Cdh17	8.704	0.096	10.857	3.436	1.65	4.161	3.2e-5	6.7e-4
ENSMUSG00000042251.12	Pm20d1	3.139	0.816	3.72	1.378	0.586	4.161	3.2e-5	6.7e-4
ENSMUSG00000048473.15	Sult6b2	18.429	0	23.037	4.587	2.9	4.153	3.3e-5	6.9e-4
ENSMUSG00000022651.5	Retnlg	6.967	0.422	8.603	2.755	1.039	4.142	3.4e-5	7.2e-4
ENSMUSG00000002111.8	Spi1	1.756	0.276	2.127	1.294	0.822	4.146	3.4e-5	7.1e-4
ENSMUSG00000009687.14	Fxyd5	10.58	1.644	12.813	2.385	0.693	4.139	3.5e-5	7.3e-4
ENSMUSG00000012428.9	Steap4	1.211	0.147	1.478	1.111	0.806	4.137	3.5e-5	7.3e-4
ENSMUSG00000050953.10	Gja1	5.543	0.987	6.682	1.951	0.694	4.125	3.7e-5	7.7e-4
ENSMUSG00000021411.16	Pxdc1	3.315	0.651	3.981	1.593	0.591	4.125	3.7e-5	7.7e-4
ENSMUSG00000035385.5	Ccl2	4.227	0.041	5.273	2.592	1.683	4.121	3.8e-5	7.8e-4
ENSMUSG00000058755.3	Osm	1.301	0.043	1.615	1.326	1.69	4.117	3.8e-5	7.9e-4
ENSMUSG00000098078.1	Gm26992	11.49	0.454	14.249	3.39	1.178	4.115	3.9e-5	7.9e-4
ENSMUSG00000066637.2	Ttc32	9.455	4.009	10.816	1.238	0.348	4.111	3.9e-5	8.1e-4
ENSMUSG00000024659.14	Anxa1	189.846	85.924	215.826	1.319	0.313	4.105	4.0e-5	8.2e-4
ENSMUSG00000023905.14	Tnfrsf12a	62.512	26.797	71.44	1.382	0.343	4.092	4.3e-5	8.6e-4
ENSMUSG00000072941.5	Sod3	2.516	0.318	3.065	1.625	0.804	4.079	4.5e-5	9.0e-4
ENSMUSG00000067229.3	Cyp2c66	3.665	0.318	4.501	2.061	0.968	4.075	4.6e-5	9.2e-4
ENSMUSG00000094305.1	Scgb2b20	6.012	0	7.516	3.09	1.947	4.068	4.7e-5	9.4e-4
ENSMUSG00000029376.8	Mthfd2l	11.332	5.139	12.881	1.177	0.265	4.068	4.7e-5	9.4e-4
ENSMUSG00000024172.10	St6gal2	5.457	1.625	6.415	1.498	0.537	4.067	4.8e-5	9.5e-4
ENSMUSG00000020120.15	Plek	1.865	0.359	2.241	1.254	0.7	4.047	5.2e-5	0.001
ENSMUSG00000059668.6	Krt4	2.845	0.251	3.494	1.845	0.965	4.038	5.4e-5	0.001
ENSMUSG00000028214.13	Gem	1.796	0.226	2.188	1.379	0.808	4.036	5.4e-5	0.001
ENSMUSG00000001555.10	Fkbp10	2.512	0.906	2.914	1.038	0.486	4.004	6.2e-5	0.001
ENSMUSG00000026581.14	Sell	0.838	0.009	1.045	1.018	1.394	4.006	6.2e-5	0.001
ENSMUSG00000027570.15	Col9a3	7.189	2.616	8.332	1.368	0.462	3.992	6.5e-5	0.001
ENSMUSG00000047501.3	Cldn4	15.62	4.315	18.447	1.871	0.525	3.985	6.7e-5	0.001
ENSMUSG00000072571.3	Tmem253	12.843	5.676	14.635	1.228	0.464	3.985	6.7e-5	0.001
ENSMUSG00000030748.9	Il4ra	12.92	5.974	14.657	1.167	0.354	3.968	7.2e-5	0.001
ENSMUSG00000017765.17	Slc12a4	2.299	0.783	2.678	1.044	0.557	3.946	7.9e-5	0.001
ENSMUSG00000035383.7	Pmch	16.924	0.046	21.144	4.404	2.207	3.928	8.6e-5	0.002
ENSMUSG00000059498.13	Fcgr3	2.986	0.47	3.615	1.651	0.752	3.892	9.9e-5	0.002
ENSMUSG00000031886.14	Ces2e	2.93	0.455	3.548	1.644	0.771	3.892	9.9e-5	0.002
ENSMUSG00000073421.5	H2-Ab1	16.717	5.337	19.562	1.698	0.482	3.887	1.0e-4	0.002
ENSMUSG00000069919.7	Hba-a1	52.97	3.156	65.424	3.998	1.147	3.876	1.1e-4	0.002
ENSMUSG00000026981.15	Il1rn	37.737	2.855	46.457	3.622	1.12	3.873	1.1e-4	0.002
ENSMUSG00000017493.12	Igfbp4	24.163	7.758	28.265	1.74	0.545	3.869	1.1e-4	0.002
ENSMUSG00000056888.11	Glipr1	5.896	0.61	7.217	2.352	0.932	3.838	1.2e-4	0.002
ENSMUSG00000062638.10	Btnl1	2.603	0.046	3.243	2.02	1.609	3.851	1.2e-4	0.002
ENSMUSG00000029727.7	Cyp3a13	54.007	19.15	62.721	1.661	0.458	3.85	1.2e-4	0.002
ENSMUSG00000020151.16	Ptprr	9.304	3.573	10.736	1.36	0.434	3.856	1.2e-4	0.002
ENSMUSG00000110123.1	Gm18562	0.949	0	1.186	1.128	1.686	3.846	1.2e-4	0.002
ENSMUSG00000026304.13	Rab17	3.94	1.543	4.539	1.123	0.449	3.847	1.2e-4	0.002
ENSMUSG00000040152.8	Thbs1	14.786	1.64	18.072	2.853	0.901	3.82	1.3e-4	0.002
ENSMUSG00000045545.8	Krt14	5.099	0.138	6.339	2.689	1.56	3.828	1.3e-4	0.002
ENSMUSG00000107272.1	Gm34583	2.88	0.287	3.529	1.815	0.939	3.825	1.3e-4	0.002
ENSMUSG00000044726.8	Erich5	4.609	1.195	5.463	1.558	0.572	3.826	1.3e-4	0.002
ENSMUSG00000021643.15	Serf1	21.112	8.997	24.14	1.33	0.355	3.835	1.3e-4	0.002
ENSMUSG00000017697.3	Ada	21.473	0.533	26.708	4.176	1.496	3.807	1.4e-4	0.002
ENSMUSG00000107092.1	Gm7993	2.415	0	3.019	2.007	2.252	3.817	1.4e-4	0.002
ENSMUSG00000058063.4	Trim31	3.569	0.574	4.318	1.757	0.768	3.808	1.4e-4	0.002
ENSMUSG00000030472.9	Ceacam18	1.899	0	2.373	1.754	2.327	3.802	1.4e-4	0.002
ENSMUSG00000022371.16	Col14a1	2.865	0.447	3.469	1.627	0.803	3.805	1.4e-4	0.002
ENSMUSG00000064356.3	mt-Atp8	24384.7	10093.8	27957.5	1.47	0.353	3.81	1.4e-4	0.002
ENSMUSG00000022324.15	Matn2	4.292	1.617	4.961	1.187	0.424	3.815	1.4e-4	0.002
ENSMUSG00000019876.15	Pkib	2.695	1.008	3.116	1.036	0.408	3.809	1.4e-4	0.002
ENSMUSG00000067235.14	H2-Q10	5.099	1.246	6.063	1.653	0.453	3.798	1.5e-4	0.002
ENSMUSG00000021994.15	Wnt5a	2.223	0.321	2.698	1.485	0.746	3.795	1.5e-4	0.002
ENSMUSG00000060703.12	Cd302	2.98	0.648	3.563	1.47	0.654	3.79	1.5e-4	0.002
ENSMUSG00000001870.15	Ltbp1	3.11	0.818	3.684	1.365	0.572	3.785	1.5e-4	0.002
ENSMUSG00000038295.14	Atg9b	3.517	1.141	4.111	1.255	0.544	3.799	1.5e-4	0.002
ENSMUSG00000051397.5	Tacstd2	1.167	0.084	1.438	1.17	1.08	3.799	1.5e-4	0.002
ENSMUSG00000084174.3	Sycn	8.996	4.282	10.175	1.081	0.867	-3.788	1.5e-4	0.002
ENSMUSG00000024610.14	Cd74	30.194	9.447	35.381	1.8	0.509	3.77	1.6e-4	0.003
ENSMUSG00000030621.17	Me3	13.656	5.987	15.573	1.246	0.621	3.78	1.6e-4	0.003
ENSMUSG00000037605.16	Adgrl3	2.846	0.525	3.426	1.537	0.961	3.755	1.7e-4	0.003
ENSMUSG00000031119.4	Gpc4	8.266	3.418	9.478	1.246	0.394	3.763	1.7e-4	0.003
ENSMUSG00000026073.13	Il1r2	1.141	0.119	1.397	1.099	1.138	3.764	1.7e-4	0.003
ENSMUSG00000028480.14	Glipr2	2.531	0.647	3.002	1.281	0.584	3.74	1.8e-4	0.003
ENSMUSG00000087150.7	BC064078	3.263	1.135	3.795	1.167	0.466	3.743	1.8e-4	0.003
ENSMUSG00000027070.14	Lrp2	2.767	0.062	3.443	2.064	2.013	3.716	2.0e-4	0.003
ENSMUSG00000003541.6	Ier3	51.654	21.596	59.169	1.413	0.389	3.715	2.0e-4	0.003
ENSMUSG00000071715.12	Ncf4	1.512	0.072	1.873	1.422	1.334	3.695	2.2e-4	0.003
ENSMUSG00000029802.13	Abcg2	4.768	1.812	5.507	1.21	0.448	3.7	2.2e-4	0.003
ENSMUSG00000015405.15	Ace2	2.252	0.016	2.811	1.907	1.648	3.684	2.3e-4	0.003
ENSMUSG00000074628.9	Tldc2	2.568	0.232	3.152	1.753	1.014	3.67	2.4e-4	0.004
ENSMUSG00000030707.15	Coro1a	3.568	0.866	4.244	1.491	0.703	3.678	2.4e-4	0.003
ENSMUSG00000050777.7	Tmem37	2.035	0.411	2.441	1.286	0.708	3.672	2.4e-4	0.004
ENSMUSG00000022797.15	Tfrc	60.54	17.556	71.287	1.962	0.583	3.648	2.6e-4	0.004
ENSMUSG00000064246.10	Chil1	2.674	0.411	3.239	1.587	0.922	3.656	2.6e-4	0.004
ENSMUSG00000033208.7	S100b	5.363	0.931	6.471	1.952	0.774	3.643	2.7e-4	0.004
ENSMUSG00000021508.11	Cxcl14	3.978	0.527	4.841	1.935	0.897	3.645	2.7e-4	0.004
ENSMUSG00000046718.8	Bst2	12.833	6.492	14.418	1.041	0.308	3.64	2.7e-4	0.004
ENSMUSG00000112148.1	Lilrb4	2.006	0.305	2.432	1.395	0.806	3.63	2.8e-4	0.004
ENSMUSG00000021950.15	Anxa8	3.313	1.11	3.864	1.205	0.508	3.602	3.2e-4	0.004
ENSMUSG00000022971.18	Ifnar2	9.4	4.213	10.697	1.166	0.335	3.595	3.2e-4	0.005
ENSMUSG00000073409.12	H2-Q6	1.271	0.241	1.529	1.027	0.749	3.602	3.2e-4	0.004
ENSMUSG00000029819.6	Npy	29.101	1.008	36.124	4.208	1.424	3.58	3.4e-4	0.005
ENSMUSG00000021281.15	Tnfaip2	2.061	0.463	2.461	1.242	0.873	3.585	3.4e-4	0.005
ENSMUSG00000025492.6	Ifitm3	89.469	36.95	102.598	1.449	0.401	3.573	3.5e-4	0.005
ENSMUSG00000099974.1	Bcl2a1d	1.719	0.187	2.102	1.386	0.965	3.573	3.5e-4	0.005
ENSMUSG00000045382.6	Cxcr4	5.905	2.445	6.77	1.173	0.414	3.576	3.5e-4	0.005
ENSMUSG00000074743.4	Thbd	3.211	0.894	3.79	1.338	0.595	3.554	3.8e-4	0.005
ENSMUSG00000024292.14	Cyp4f14	2.075	0.076	2.575	1.732	1.454	3.55	3.9e-4	0.005
ENSMUSG00000003617.16	Cp	2.4	0.712	2.822	1.159	0.736	3.55	3.9e-4	0.005
ENSMUSG00000031304.18	Il2rg	1.334	0.242	1.607	1.07	0.756	3.544	3.9e-4	0.005
ENSMUSG00000000531.5	Grasp	4.814	1.536	5.633	1.387	0.536	3.54	4.0e-4	0.005
ENSMUSG00000031871.9	Cdh5	1.991	0.372	2.395	1.308	0.749	3.538	4.0e-4	0.005
ENSMUSG00000074195.3	Clca4b	5.08	0	6.349	2.878	3.092	3.531	4.1e-4	0.005
ENSMUSG00000024529.13	Lox	5.488	2.566	6.218	1.017	0.387	3.533	4.1e-4	0.005
ENSMUSG00000033213.16	AA467197	494.417	203.775	567.077	1.472	0.415	3.525	4.2e-4	0.006
ENSMUSG00000030579.10	Tyrobp	14.856	2.899	17.846	2.273	0.737	3.514	4.4e-4	0.006
ENSMUSG00000064179.13	Tnnt1	1.693	0.34	2.031	1.177	0.802	3.514	4.4e-4	0.006
ENSMUSG00000024736.14	Tmem132a	3.601	1.334	4.168	1.147	0.468	3.504	4.6e-4	0.006
ENSMUSG00000105906.1	Iglc1	5.624	0	7.03	3.005	2.174	3.487	4.9e-4	0.006
ENSMUSG00000001020.8	S100a4	11.816	2.697	14.096	2.03	0.628	3.485	4.9e-4	0.006
ENSMUSG00000004098.7	Col5a3	1.281	0.143	1.565	1.166	0.985	3.487	4.9e-4	0.006
ENSMUSG00000074934.3	Grem1	6.593	0.471	8.123	2.633	1.184	3.462	5.4e-4	0.007
ENSMUSG00000019320.13	Noxo1	34.21	12.227	39.706	1.622	0.419	3.462	5.4e-4	0.007
ENSMUSG00000050359.7	Sprr1a	552.634	300.127	615.761	1.034	0.298	3.462	5.4e-4	0.007
ENSMUSG00000022793.16	B4galt4	7.576	1.013	9.217	2.344	0.959	3.455	5.5e-4	0.007
ENSMUSG00000061527.7	Krt5	2.431	0	3.038	2.014	1.845	3.449	5.6e-4	0.007
ENSMUSG00000027611.12	Procr	9.876	0.772	12.152	2.892	1.186	3.446	5.7e-4	0.007
ENSMUSG00000028581.17	Laptm5	3.096	1.124	3.589	1.112	0.647	3.446	5.7e-4	0.007
ENSMUSG00000026249.10	Serpine2	5.569	1.03	6.704	1.924	0.841	3.442	5.8e-4	0.007
ENSMUSG00000031722.10	Hp	5.374	0.664	6.552	2.182	0.956	3.419	6.3e-4	0.008
ENSMUSG00000044080.9	S100a1	604.71	322.401	675.287	1.064	0.305	3.419	6.3e-4	0.008
ENSMUSG00000018930.3	Ccl4	4.168	0.054	5.196	2.556	1.893	3.415	6.4e-4	0.008
ENSMUSG00000022831.14	Hcls1	1.483	0.236	1.795	1.177	0.931	3.409	6.5e-4	0.008
ENSMUSG00000069917.7	Hba-a2	93.288	7.748	114.673	3.725	1.104	3.406	6.6e-4	0.008
ENSMUSG00000101249.1	Gm29216	14832.2	7407.31	16688.4	1.172	0.341	3.392	6.9e-4	0.008
ENSMUSG00000024665.7	Fads2	44.105	14.127	51.6	1.798	0.545	3.381	7.2e-4	0.009
ENSMUSG00000025473.16	Adam8	2.195	0.77	2.552	1.005	0.802	3.382	7.2e-4	0.009
ENSMUSG00000073599.9	Ecscr	6.491	1.614	7.71	1.736	0.662	3.368	7.6e-4	0.009
ENSMUSG00000026701.15	Prdx6	271.302	108.58	311.982	1.514	0.475	3.363	7.7e-4	0.009
ENSMUSG00000046768.13	Rhoj	5.356	2.325	6.113	1.097	0.432	3.363	7.7e-4	0.009
ENSMUSG00000006205.13	Htra1	12.73	3.302	15.087	1.903	0.691	3.361	7.8e-4	0.009
ENSMUSG00000018893.15	Mb	1.744	0.36	2.09	1.185	0.807	3.356	7.9e-4	0.009
ENSMUSG00000063727.3	Tnfrsf11b	3.064	0.196	3.781	2	1.279	3.346	8.2e-4	0.009
ENSMUSG00000022650.6	Retnlb	3.246	0	4.057	2.338	1.796	3.339	8.4e-4	0.01
ENSMUSG00000092247.2	Gm20426	1.499	0	1.874	1.523	1.604	3.34	8.4e-4	0.01
ENSMUSG00000037033.9	Clca3b	3.047	0.065	3.793	2.17	1.773	3.335	8.5e-4	0.01
ENSMUSG00000069792.5	Wfdc17	4.196	0.44	5.135	2.091	1.044	3.337	8.5e-4	0.01
ENSMUSG00000025528.10	2010106E10Rik	3.066	0	3.833	2.273	2.637	3.334	8.6e-4	0.01
ENSMUSG00000034595.17	Ppp1r18	2.918	0.611	3.495	1.481	0.687	3.326	8.8e-4	0.01
ENSMUSG00000023019.12	Gpd1	63.41	32.866	71.047	1.089	0.349	3.319	9.0e-4	0.01
ENSMUSG00000026656.15	Fcgr2b	2.241	0.547	2.665	1.244	0.628	3.313	9.2e-4	0.01
ENSMUSG00000027219.13	Slc28a2	3.66	0.097	4.551	2.339	1.682	3.308	9.4e-4	0.011
ENSMUSG00000037095.7	Lrg1	10.099	2.833	11.916	1.753	0.619	3.309	9.4e-4	0.01
ENSMUSG00000083365.1	Gm12895	2271.58	851.33	2626.64	1.624	0.436	3.307	9.4e-4	0.011
ENSMUSG00000044103.4	Il1f9	1.236	0.123	1.515	1.163	1.098	3.302	9.6e-4	0.011
ENSMUSG00000024171.4	Prss28	3.531	0.23	4.357	2.122	1.292	3.297	9.8e-4	0.011
ENSMUSG00000024105.2	Themis3	1.629	0.128	2.004	1.413	1.214	3.295	9.8e-4	0.011
ENSMUSG00000022824.12	Muc13	29.828	1.319	36.955	4.033	1.471	3.294	9.9e-4	0.011
ENSMUSG00000083061.1	Gm12191	237.73	0.785	296.966	7.383	2.689	3.215	0.001	0.013
ENSMUSG00000037440.8	Vnn1	10.705	0.52	13.251	3.229	1.402	3.288	0.001	0.011
ENSMUSG00000076934.2	Iglv1	5.833	0	7.292	3.052	2.214	3.277	0.001	0.011
ENSMUSG00000030364.6	Clec2h	4.483	0.068	5.587	2.624	1.827	3.257	0.001	0.012
ENSMUSG00000024503.2	Spink1	3.673	0.106	4.565	2.33	1.712	3.178	0.001	0.015
ENSMUSG00000091269.2	Gm6682	3.288	0.089	4.088	2.225	1.719	3.247	0.001	0.012
ENSMUSG00000000682.7	Cd52	8.052	1.786	9.619	1.931	0.737	3.226	0.001	0.013
ENSMUSG00000025746.11	Il6	2.03	0	2.538	1.823	2.407	3.273	0.001	0.012
ENSMUSG00000089929.1	Bcl2a1b	2.991	0.352	3.651	1.783	1.013	3.258	0.001	0.012
ENSMUSG00000054942.13	Miga1	63.216	20.761	73.829	1.782	0.551	3.283	0.001	0.011
ENSMUSG00000112023.1	Lilr4b	3.089	0.454	3.748	1.707	0.844	3.192	0.001	0.014
ENSMUSG00000044041.4	Krt13	10.039	3.12	11.768	1.632	0.776	3.241	0.001	0.013
ENSMUSG00000059816.5	Fam159a	1.835	0.064	2.278	1.624	1.567	3.284	0.001	0.011
ENSMUSG00000072949.6	Acot1	12.488	4.426	14.504	1.515	0.347	3.255	0.001	0.012
ENSMUSG00000050747.14	Trim15	2.674	0.512	3.215	1.479	0.903	3.187	0.001	0.015
ENSMUSG00000089762.3	Ier5l	2.871	0.762	3.398	1.319	0.669	3.234	0.001	0.013
ENSMUSG00000029581.14	Fscn1	1.901	0.324	2.295	1.315	0.855	3.197	0.001	0.014
ENSMUSG00000078920.3	Ifi47	1.6	0.188	1.953	1.314	1.056	3.193	0.001	0.014
ENSMUSG00000001240.13	Ramp2	2.7	0.757	3.186	1.252	0.61	3.211	0.001	0.014
ENSMUSG00000032033.11	Barx2	1.394	0.145	1.707	1.242	1.103	3.24	0.001	0.013
ENSMUSG00000023886.9	Smoc2	9.478	4.081	10.827	1.219	0.442	3.178	0.001	0.015
ENSMUSG00000026614.6	Slc30a10	0.94	0	1.175	1.121	2.949	3.221	0.001	0.013
ENSMUSG00000032311.17	Nrg4	2.588	0.852	3.022	1.119	0.529	3.271	0.001	0.012
ENSMUSG00000030732.13	Chrdl2	1.017	0.046	1.26	1.111	1.801	3.276	0.001	0.011
ENSMUSG00000021186.9	Fbln5	2.712	0.973	3.146	1.071	0.54	3.274	0.001	0.011
ENSMUSG00000116207.1	Nnt	5.016	2.219	5.715	1.061	0.416	3.291	1.0e-3	0.011
ENSMUSG00000003948.17	Mmd	2.307	0.805	2.682	1.028	0.546	3.217	0.001	0.013
ENSMUSG00000032246.14	Calml4	64.676	34.874	72.127	1.027	0.332	3.235	0.001	0.013
ENSMUSG00000048163.13	Selplg	1.579	0.41	1.871	1.026	0.785	3.266	0.001	0.012
ENSMUSG00000059900.14	Tmem40	3.472	1.475	3.971	1.006	0.472	3.255	0.001	0.012
ENSMUSG00000031957.6	Ctrb1	40.564	0.037	50.696	5.639	1.992	3.168	0.002	0.015
ENSMUSG00000052305.6	Hbb-bs	134.119	10.11	165.122	3.902	1.23	3.17	0.002	0.015
ENSMUSG00000025497.15	Cdhr5	16.396	1.042	20.235	3.378	1.39	3.16	0.002	0.016
ENSMUSG00000028158.14	Mttp	9.347	0.596	11.534	2.973	1.463	3.137	0.002	0.017
ENSMUSG00000026193.15	Fn1	17.344	2.708	21.003	2.569	0.9	3.154	0.002	0.016
ENSMUSG00000021822.3	Plau	9.605	1.369	11.664	2.418	1.008	3.078	0.002	0.019
ENSMUSG00000076937.3	Iglc2	2.71	0	3.387	2.133	2.192	3.171	0.002	0.015
ENSMUSG00000103735.1	Gm38317	2.536	0	3.171	2.06	1.835	3.102	0.002	0.018
ENSMUSG00000049723.14	Mmp12	3.65	0.432	4.454	1.929	0.957	3.101	0.002	0.018
ENSMUSG00000085042.8	Abhd11os	14.327	3.867	16.942	1.882	0.667	3.056	0.002	0.02
ENSMUSG00000028415.4	Spink4	1249.73	433.649	1453.74	1.743	0.557	3.119	0.002	0.017
ENSMUSG00000021280.9	Exoc3l4	2.655	0.288	3.246	1.721	1.209	3.068	0.002	0.02
ENSMUSG00000035373.2	Ccl7	1.845	0.042	2.296	1.661	1.858	3.046	0.002	0.021
ENSMUSG00000114133.1	Gm20075	2.679	0.371	3.256	1.634	1.008	3.154	0.002	0.016
ENSMUSG00000036594.14	H2-Aa	16.415	5.665	19.102	1.593	0.561	3.161	0.002	0.016
ENSMUSG00000071516.2	Hist1h2ai	2.591	0.403	3.137	1.56	1.005	3.051	0.002	0.021
ENSMUSG00000060639.5	Hist1h4i	10.991	4.062	12.723	1.439	0.529	3.14	0.002	0.017
ENSMUSG00000062593.17	Lilrb4a	1.315	0	1.643	1.402	2.512	3.064	0.002	0.02
ENSMUSG00000021640.6	Naip1	4.539	1.403	5.323	1.396	0.618	3.065	0.002	0.02
ENSMUSG00000030954.10	Gp2	1.35	0.031	1.68	1.378	1.886	3.142	0.002	0.016
ENSMUSG00000023224.12	Serping1	12.927	5.244	14.848	1.344	0.482	3.162	0.002	0.016
ENSMUSG00000026177.11	Slc11a1	1.648	0.23	2.002	1.288	0.919	3.074	0.002	0.019
ENSMUSG00000023913.17	Pla2g7	2.877	0.879	3.376	1.22	0.728	3.127	0.002	0.017
ENSMUSG00000046805.9	Mpeg1	2.26	0.614	2.672	1.186	0.678	3.137	0.002	0.017
ENSMUSG00000046470.5	Sox18	1.581	0.287	1.904	1.174	0.876	3.072	0.002	0.02
ENSMUSG00000071637.5	Cebpd	5.158	2.072	5.93	1.174	0.488	3.165	0.002	0.015
ENSMUSG00000054203.7	Ifi205	1.172	0.101	1.44	1.147	1.168	3.06	0.002	0.02
ENSMUSG00000004655.5	Aqp1	23.715	11.773	26.7	1.117	0.377	3.069	0.002	0.02
ENSMUSG00000059108.4	Ifitm6	0.912	0	1.14	1.097	1.858	3.084	0.002	0.019
ENSMUSG00000022665.14	Ccdc80	2.42	0.813	2.822	1.076	0.623	3.034	0.002	0.022
ENSMUSG00000052396.7	Mogat2	16.398	8.31	18.421	1.061	0.361	3.17	0.002	0.015
ENSMUSG00000030155.7	Clec2e	0.901	0.027	1.12	1.045	1.748	3.073	0.002	0.02
ENSMUSG00000102037.1	Bcl2a1a	0.945	0.054	1.168	1.041	1.592	3.027	0.002	0.022
ENSMUSG00000027208.14	Fgf7	1.86	0.564	2.184	1.025	0.716	3.053	0.002	0.021
ENSMUSG00000026475.7	Rgs16	0.967	0.083	1.188	1.014	1.209	3.149	0.002	0.016
ENSMUSG00000051379.12	Flrt3	7.636	3.779	8.6	1.006	0.401	3.036	0.002	0.021
ENSMUSG00000095630.2	Igkv6-23	4.646	0	5.808	2.767	2.28	2.969	0.003	0.025
ENSMUSG00000063011.6	Msln	8.74	0.948	10.688	2.585	1.208	2.936	0.003	0.028
ENSMUSG00000076431.4	Sox4	12.296	2.637	14.711	2.111	0.838	2.931	0.003	0.028
ENSMUSG00000094978.2	Scgb1b20	2.455	0	3.069	2.025	2.069	2.973	0.003	0.025
ENSMUSG00000044303.6	Cdkn2a	2.006	0	2.508	1.811	2.511	3.005	0.003	0.023
ENSMUSG00000031891.6	Hsd11b2	9.132	2.511	10.787	1.747	0.711	2.95	0.003	0.027
ENSMUSG00000030223.14	Ptpro	6.354	1.626	7.536	1.701	1.002	3.005	0.003	0.023
ENSMUSG00000044068.7	Zrsr1	14.081	4.401	16.501	1.696	0.674	2.93	0.003	0.028
ENSMUSG00000054675.5	Tmem119	2.68	0.412	3.247	1.588	0.993	2.963	0.003	0.026
ENSMUSG00000042808.8	Gpx2	572.019	220.538	659.89	1.577	0.515	2.975	0.003	0.025
ENSMUSG00000028634.17	Hivep3	17.729	6.835	20.452	1.453	0.402	2.994	0.003	0.024
ENSMUSG00000016918.15	Sulf1	2.216	0.438	2.66	1.348	0.782	2.982	0.003	0.025
ENSMUSG00000089901.1	Gm8113	9.169	3.587	10.564	1.334	0.527	2.929	0.003	0.028
ENSMUSG00000002603.15	Tgfb1	5.43	1.943	6.301	1.311	0.538	2.932	0.003	0.028
ENSMUSG00000047370.5	Gm7367	18.638	8.104	21.272	1.291	0.452	3.023	0.003	0.022
ENSMUSG00000073399.9	Trim40	1.565	0.204	1.906	1.271	1.37	2.969	0.003	0.025
ENSMUSG00000038521.17	C1s1	6.765	2.672	7.788	1.259	0.544	2.938	0.003	0.028
ENSMUSG00000038580.13	Sct	3.046	0.951	3.57	1.228	0.636	2.997	0.003	0.024
ENSMUSG00000027859.10	Ngf	1.071	0.063	1.323	1.127	1.457	2.994	0.003	0.024
ENSMUSG00000026880.11	Stom	7.447	3.428	8.452	1.094	0.464	2.992	0.003	0.024
ENSMUSG00000015519.12	2310057J18Rik	0.973	0.055	1.203	1.062	1.867	3.007	0.003	0.023
ENSMUSG00000068758.8	Il3ra	3.326	1.382	3.812	1.014	0.546	3.02	0.003	0.022
ENSMUSG00000076672.7	Ighv3-6	3.817	0	4.772	2.529	2.223	2.862	0.004	0.033
ENSMUSG00000045136.6	Tubb2b	4.73	0.504	5.787	2.174	1.174	2.864	0.004	0.033
ENSMUSG00000027524.9	Edn3	10.93	2.418	13.058	2.04	0.898	2.882	0.004	0.032
ENSMUSG00000001739.14	Cldn15	2.769	0.139	3.427	1.959	1.652	2.871	0.004	0.032
ENSMUSG00000060615.5	Ang4	1.963	0	2.454	1.788	1.816	2.843	0.004	0.035
ENSMUSG00000019929.16	Dcn	32.592	10.375	38.147	1.783	0.656	2.881	0.004	0.032
ENSMUSG00000036446.5	Lum	3.866	0.806	4.631	1.641	0.88	2.866	0.004	0.033
ENSMUSG00000031207.16	Msn	6.838	1.947	8.061	1.62	0.724	2.873	0.004	0.032
ENSMUSG00000027224.14	Duoxa1	3.623	0.863	4.313	1.512	0.871	2.91	0.004	0.029
ENSMUSG00000020829.9	Slc46a1	3.285	0.734	3.922	1.505	0.831	2.874	0.004	0.032
ENSMUSG00000029236.4	Nmu	1.277	0.04	1.586	1.314	1.814	2.877	0.004	0.032
ENSMUSG00000029401.8	Rilpl2	12.537	5.401	14.321	1.259	0.46	2.871	0.004	0.032
ENSMUSG00000052212.6	Cd177	3.868	1.374	4.492	1.21	0.75	2.843	0.004	0.035
ENSMUSG00000024388.10	Myo7b	1.223	0.096	1.504	1.192	1.41	2.852	0.004	0.034
ENSMUSG00000076498.2	Trbc2	1.11	0.051	1.374	1.176	1.609	2.918	0.004	0.029
ENSMUSG00000070960.4	Gm19680	13.806	6.765	15.566	1.093	0.411	2.909	0.004	0.029
ENSMUSG00000028307.9	Aldob	16.363	2.498	19.829	2.574	1.096	2.783	0.005	0.04
ENSMUSG00000030359.14	Pzp	4.942	0.209	6.125	2.559	1.602	2.802	0.005	0.038
ENSMUSG00000094797.1	Igkv6-15	3.766	0	4.707	2.513	2.245	2.84	0.005	0.035
ENSMUSG00000034634.7	Ly6d	985.371	207.901	1179.74	2.499	0.884	2.79	0.005	0.039
ENSMUSG00000064360.1	mt-Nd3	5987.98	1570.27	7092.41	2.175	0.747	2.804	0.005	0.038
ENSMUSG00000093861.2	Igkv1-110	2.307	0	2.883	1.957	2.139	2.806	0.005	0.038
ENSMUSG00000032098.13	Treh	1.726	0.015	2.154	1.636	2.585	2.813	0.005	0.037
ENSMUSG00000051076.8	Vtcn1	4.552	1.092	5.417	1.617	0.806	2.834	0.005	0.035
ENSMUSG00000036896.5	C1qc	4.757	1.524	5.565	1.379	0.676	2.795	0.005	0.039
ENSMUSG00000044162.12	Tnip3	1.491	0.122	1.833	1.337	1.504	2.825	0.005	0.036
ENSMUSG00000024421.16	Lama3	17.564	7.483	20.084	1.314	0.5	2.821	0.005	0.037
ENSMUSG00000002228.7	Ppm1j	1.63	0.219	1.982	1.291	0.963	2.801	0.005	0.038
ENSMUSG00000089661.9	Mia	12.866	5.968	14.591	1.162	0.599	2.832	0.005	0.036
ENSMUSG00000029821.15	Gsdme	5.257	2.226	6.015	1.121	0.446	2.808	0.005	0.038
ENSMUSG00000023906.2	Cldn6	1.366	0.293	1.634	1.027	0.875	2.787	0.005	0.04
ENSMUSG00000027800.14	Tm4sf1	5.596	2.606	6.344	1.026	0.633	2.819	0.005	0.037
ENSMUSG00000031444.16	F10	1.379	0.311	1.646	1.014	0.724	2.802	0.005	0.038
ENSMUSG00000073940.3	Hbb-bt	21.393	2.08	26.221	3.144	1.293	2.751	0.006	0.043
ENSMUSG00000076580.3	Igkv8-27	3.419	0	4.274	2.399	2.28	2.751	0.006	0.043
ENSMUSG00000056035.8	Cyp3a11	5.009	0.368	6.169	2.39	1.519	2.757	0.006	0.042
ENSMUSG00000061991.2	Hist1h2af	2.214	0.142	2.732	1.708	1.603	2.759	0.006	0.042
ENSMUSG00000021125.6	Arg2	3.135	0.497	3.794	1.679	1.075	2.744	0.006	0.044
ENSMUSG00000027376.15	Prom2	6.648	2.872	7.592	1.15	0.55	2.739	0.006	0.044
ENSMUSG00000101389.1	Ms4a4a	1.459	0.276	1.755	1.111	0.964	2.735	0.006	0.045
ENSMUSG00000094546.1	Ighv1-26	3.016	0	3.771	2.254	2.229	2.698	0.007	0.048
ENSMUSG00000028364.15	Tnc	8.077	1.588	9.7	2.048	0.961	2.683	0.007	0.05
ENSMUSG00000009185.2	Ccl8	1.84	0.234	2.242	1.393	1.186	2.7	0.007	0.048
ENSMUSG00000048332.13	Lhfp	3.022	0.911	3.549	1.252	0.69	2.716	0.007	0.047
ENSMUSG00000052631.14	Sh2d6	16.352	8.09	18.417	1.095	0.397	2.72	0.007	0.046
ENSMUSG00000095583.1	Ighv14-2	2.746	0	3.433	2.148	2.246	2.647	0.008	0.055
ENSMUSG00000031257.14	Nox1	2.262	0.011	2.824	1.919	2.999	2.635	0.008	0.056
ENSMUSG00000095589.2	Ighv1-55	1.961	0	2.452	1.787	2.183	2.672	0.008	0.052
ENSMUSG00000001930.17	Vwf	2.629	0.804	3.085	1.179	0.516	2.667	0.008	0.052
ENSMUSG00000081169.1	Gm12551	1.304	0.19	1.582	1.118	1.168	2.646	0.008	0.055
ENSMUSG00000022754.5	Tmem45a	4.669	2.033	5.328	1.061	0.475	2.644	0.008	0.055
ENSMUSG00000044678.11	Ly6k	47.76	5.218	58.396	3.256	1.319	2.623	0.009	0.058
ENSMUSG00000026984.4	Il1f6	2.014	0	2.518	1.815	2.749	2.621	0.009	0.058
ENSMUSG00000026728.9	Vim	24.551	10.78	27.994	1.299	0.608	2.605	0.009	0.06
ENSMUSG00000016494.9	Cd34	3.997	1.494	4.623	1.173	0.617	2.621	0.009	0.058
ENSMUSG00000063889.16	Crem	6.752	2.96	7.7	1.136	0.512	2.631	0.009	0.057
ENSMUSG00000001021.12	S100a3	4.771	2.196	5.415	1.005	0.512	2.598	0.009	0.061
ENSMUSG00000029700.11	Slc13a1	3.794	0.102	4.717	2.376	2.203	2.587	0.01	0.063
ENSMUSG00000087006.3	Gm13889	6.795	2.114	7.966	1.526	0.743	2.571	0.01	0.065
ENSMUSG00000059422.5	Gm8116	1.476	0	1.846	1.509	2.962	2.573	0.01	0.064
ENSMUSG00000064057.12	Scgb3a1	1.5	0.084	1.853	1.396	1.722	2.563	0.01	0.066
ENSMUSG00000060586.10	H2-Eb1	10.596	4.419	12.141	1.278	0.573	2.589	0.01	0.062
ENSMUSG00000042379.8	Esm1	1.554	0.21	1.89	1.257	1.206	2.582	0.01	0.063
ENSMUSG00000031780.2	Ccl17	1.219	0.155	1.485	1.106	1.258	2.581	0.01	0.063
ENSMUSG00000029675.12	Eln	2.398	0.782	2.802	1.093	0.823	2.561	0.01	0.066
ENSMUSG00000064213.5	Defa24	19.761	0	24.701	4.684	1.802	2.529	0.011	0.071
ENSMUSG00000070436.12	Serpinh1	16.748	5.665	19.519	1.622	0.697	2.533	0.011	0.07
ENSMUSG00000074634.12	Tmem267	14.107	6.087	16.112	1.272	0.558	2.538	0.011	0.069
ENSMUSG00000094065.1	Gm21541	1.021	0.005	1.275	1.179	2.533	2.539	0.011	0.069
ENSMUSG00000022577.17	Ly6h	2.005	0.503	2.38	1.169	0.543	2.529	0.011	0.071
ENSMUSG00000024131.7	Slc3a1	1.407	0.319	1.678	1.022	0.962	2.547	0.011	0.068
ENSMUSG00000054146.8	Krt15	1.932	0.529	2.283	1.102	0.836	2.499	0.012	0.075
ENSMUSG00000020774.9	Aspa	7.771	3.803	8.763	1.023	0.553	2.501	0.012	0.075
ENSMUSG00000025993.10	Slc40a1	11.197	1.372	13.653	2.627	1.376	2.482	0.013	0.078
ENSMUSG00000025515.15	Muc2	9.028	1.01	11.032	2.582	1.712	2.484	0.013	0.078
ENSMUSG00000035493.10	Tgfbi	11.052	3.694	12.892	1.565	0.737	2.493	0.013	0.076
ENSMUSG00000079092.4	Prl2c2	1.553	0.039	1.931	1.497	2.224	2.478	0.013	0.079
ENSMUSG00000028494.12	Plin2	19.545	8.374	22.338	1.316	0.547	2.478	0.013	0.079
ENSMUSG00000063851.12	Rnf183	2.212	0.51	2.638	1.269	0.842	2.496	0.013	0.076
ENSMUSG00000022225.7	Cma1	1.221	0.231	1.468	1.004	1.107	2.471	0.013	0.08
ENSMUSG00000094006.2	Igkv4-59	2.109	0	2.637	1.863	2.296	2.456	0.014	0.082
ENSMUSG00000039878.13	Slc39a5	1.752	0.167	2.148	1.431	1.714	2.468	0.014	0.08
ENSMUSG00000101972.1	Hist1h3i	1.361	0.233	1.644	1.101	1.14	2.459	0.014	0.082
ENSMUSG00000042734.6	Ttc9	3.275	0.994	3.845	1.281	0.827	2.439	0.015	0.085
ENSMUSG00000038418.7	Egr1	9.25	4.613	10.409	1.023	0.488	2.425	0.015	0.087
ENSMUSG00000096422.2	Igkv12-44	1.737	0	2.172	1.665	2.329	2.411	0.016	0.09
ENSMUSG00000092618.2	Btnl6	1.579	0.086	1.952	1.443	1.896	2.409	0.016	0.09
ENSMUSG00000029372.7	Ppbp	1.401	0.029	1.744	1.416	1.616	2.413	0.016	0.089
ENSMUSG00000048191.15	Muc6	340.417	168.844	383.31	1.178	0.452	2.417	0.016	0.089
ENSMUSG00000001506.10	Col1a1	13.522	2.568	16.26	2.274	1.119	2.379	0.017	0.095
ENSMUSG00000031375.17	Bgn	20.033	4.535	23.907	2.17	1.006	2.397	0.017	0.092
ENSMUSG00000095981.1	Ighv10-1	2.189	0	2.737	1.902	2.397	2.38	0.017	0.095
ENSMUSG00000074268.4	Amy2	11.534	3.549	13.53	1.675	2.277	-2.389	0.017	0.093
ENSMUSG00000036887.5	C1qa	7.357	2.703	8.52	1.362	0.703	2.379	0.017	0.095
ENSMUSG00000044258.10	Ctla2a	4.28	1.375	5.006	1.339	0.794	2.392	0.017	0.093
ENSMUSG00000037379.7	Spon2	2.953	0.801	3.49	1.318	0.918	2.391	0.017	0.093
ENSMUSG00000075602.10	Ly6a	9.906	4.632	11.225	1.118	0.559	2.388	0.017	0.094
ENSMUSG00000020674.17	Pxdn	2.167	0.716	2.53	1.041	0.738	2.377	0.017	0.096
ENSMUSG00000021306.11	Gpr137b	2.56	0.971	2.957	1.005	0.459	2.378	0.017	0.095
ENSMUSG00000061780.6	Cfd	3.306	0	4.132	2.36	2.012	2.367	0.018	0.097
ENSMUSG00000069516.8	Lyz2	33.946	9.396	40.083	1.982	0.882	2.376	0.018	0.096
ENSMUSG00000093894.1	Ighv1-53	1.418	0	1.772	1.471	2.08	2.369	0.018	0.097
ENSMUSG00000030838.18	Ush1c	1.626	0.282	1.961	1.207	1.278	2.362	0.018	0.098
ENSMUSG00000015745.9	Plekho1	5.387	2.279	6.165	1.128	0.554	2.37	0.018	0.097
ENSMUSG00000038209.12	Itln1	11.951	1.913	14.461	2.408	1.274	2.341	0.019	0.102
ENSMUSG00000095771.2	Igkv14-111	1.433	0	1.791	1.481	2.183	2.34	0.019	0.102
ENSMUSG00000031209.14	Heph	2.238	0.364	2.706	1.442	1.311	2.346	0.019	0.101
ENSMUSG00000055116.8	Arntl	5.923	2.635	6.745	1.091	0.575	2.355	0.019	0.099
ENSMUSG00000037872.5	Ackr1	1.456	0.32	1.74	1.054	1.032	2.347	0.019	0.101
ENSMUSG00000096459.1	Ighv9-3	2.626	0	3.282	2.098	2.52	2.309	0.021	0.109
ENSMUSG00000076586.2	Igkv8-21	1.912	0	2.39	1.761	2.402	2.317	0.021	0.107
ENSMUSG00000001023.10	S100a5	3.458	1.178	4.028	1.207	0.756	2.304	0.021	0.11
ENSMUSG00000094420.2	Igkv10-96	2.089	0	2.612	1.853	2.434	2.288	0.022	0.113
ENSMUSG00000031502.11	Col4a1	15.552	4.765	18.248	1.739	0.947	2.282	0.022	0.114
ENSMUSG00000026042.16	Col5a2	5.384	1.274	6.411	1.704	1.03	2.29	0.022	0.112
ENSMUSG00000069515.6	Lyz1	2.131	0.263	2.598	1.51	1.479	2.299	0.022	0.111
ENSMUSG00000096410.2	Ighv1-19	1.699	0	2.124	1.643	2.469	2.281	0.023	0.114
ENSMUSG00000076545.2	Igkv4-72	1.217	0	1.521	1.334	2.238	2.274	0.023	0.116
ENSMUSG00000029651.16	Mtus2	3.292	1.104	3.838	1.201	0.632	2.268	0.023	0.117
ENSMUSG00000101309.1	Gm29397	10.85	4.132	12.53	1.398	0.652	2.251	0.024	0.121
ENSMUSG00000049866.12	Arl4c	2.758	0.959	3.208	1.103	0.771	2.253	0.024	0.121
ENSMUSG00000113337.1	Gm19220	71.368	14.277	85.64	2.504	1.146	2.249	0.025	0.121
ENSMUSG00000093896.2	Ighv1-76	1.678	0	2.098	1.631	2.372	2.239	0.025	0.124
ENSMUSG00000018819.10	Lsp1	7.921	3.521	9.022	1.148	0.679	2.248	0.025	0.122
ENSMUSG00000041577.5	Prelp	3.976	1.562	4.58	1.123	0.67	2.246	0.025	0.122
ENSMUSG00000103367.1	Gm38158	0.824	0	1.03	1.022	1.804	2.247	0.025	0.122
ENSMUSG00000097656.1	Gm26712	24.858	6.327	29.491	2.057	0.88	2.232	0.026	0.126
ENSMUSG00000027876.4	Reg4	1.674	0	2.092	1.629	2.315	2.226	0.026	0.127
ENSMUSG00000033717.5	Adra2a	8.871	3.56	10.199	1.296	0.693	2.22	0.026	0.129
ENSMUSG00000029646.3	Cdx2	1.63	0.335	1.953	1.146	1.182	2.219	0.027	0.129
ENSMUSG00000028698.13	Pik3r3	7.058	3.039	8.062	1.166	0.632	2.203	0.028	0.133
ENSMUSG00000023034.7	Nr4a1	5.341	2.437	6.067	1.04	0.571	2.201	0.028	0.133
ENSMUSG00000053054.13	Adh6a	1.653	0.089	2.044	1.484	1.985	2.184	0.029	0.138
ENSMUSG00000105547.1	Iglc3	1.204	0	1.505	1.325	2.471	2.186	0.029	0.137
ENSMUSG00000083558.1	Gm12896	632.887	330.869	708.392	1.096	0.438	2.19	0.029	0.136
ENSMUSG00000017002.14	Slpi	11.035	5.656	12.379	1.007	0.7	2.174	0.03	0.14
ENSMUSG00000019997.11	Ctgf	6.617	1.504	7.895	1.829	1.104	2.155	0.031	0.145
ENSMUSG00000073412.6	Lst1	1.913	0.328	2.309	1.317	1.266	2.157	0.031	0.145
ENSMUSG00000038463.8	Olfml2b	2.384	0.733	2.796	1.131	0.889	2.155	0.031	0.145
ENSMUSG00000069302.5	Hist1h2ah	1.112	0	1.39	1.257	2.346	2.141	0.032	0.149
ENSMUSG00000068226.3	Gm6723	1.537	0.4	1.822	1.011	0.985	2.15	0.032	0.147
ENSMUSG00000076563.2	Igkv5-48	1.893	0	2.366	1.751	2.55	2.132	0.033	0.151
ENSMUSG00000076677.1	Ighv6-3	1.398	0	1.747	1.458	2.321	2.131	0.033	0.152
ENSMUSG00000000957.11	Mmp14	12.813	5.268	14.7	1.325	0.694	2.13	0.033	0.152
ENSMUSG00000094930.2	Igkv6-25	1.342	0	1.677	1.421	2.406	2.105	0.035	0.159
ENSMUSG00000114547.1	AC154767.1	2.315	0.512	2.766	1.316	1.216	2.103	0.035	0.159
ENSMUSG00000054422.7	Fabp1	37.958	5.28	46.127	2.908	1.522	2.101	0.036	0.16
ENSMUSG00000107470.1	Gm3375	3.431	0	4.289	2.403	3.885	2.096	0.036	0.161
ENSMUSG00000036905.8	C1qb	5.651	2.476	6.445	1.099	0.659	2.095	0.036	0.162
ENSMUSG00000082368.1	Gm11225	2.155	0.717	2.515	1.033	0.874	2.095	0.036	0.162
ENSMUSG00000034205.16	Loxl2	3.934	1.11	4.639	1.418	0.987	2.084	0.037	0.165
ENSMUSG00000018623.9	Mmp7	1.131	0	1.413	1.271	1.972	2.09	0.037	0.163
ENSMUSG00000034845.6	Plvap	10.858	4.647	12.411	1.248	0.692	2.073	0.038	0.168
ENSMUSG00000076569.3	Igkv5-39	1.7	0	2.125	1.644	2.543	2.062	0.039	0.171
ENSMUSG00000085917.1	Gm15899	10.653	0.423	13.21	3.32	2.464	2.05	0.04	0.175
ENSMUSG00000006345.10	Ggt1	4.513	1.485	5.27	1.335	0.639	2.051	0.04	0.175
ENSMUSG00000048126.16	Col6a3	4.29	0.91	5.135	1.684	1.033	2.04	0.041	0.177
ENSMUSG00000074715.3	Ccl28	6.771	1.809	8.011	1.682	1.058	2.043	0.041	0.177
ENSMUSG00000025991.8	Cps1	1.784	0.239	2.17	1.355	1.597	2.04	0.041	0.178
ENSMUSG00000105606.1	Igkv2-109	1.282	0	1.602	1.38	2.477	2.029	0.042	0.181
ENSMUSG00000022584.14	Ly6c2	1.545	0.247	1.869	1.202	1.29	2.037	0.042	0.178
ENSMUSG00000095642.3	Ighv14-3	1.031	0	1.289	1.195	2.364	2.031	0.042	0.181
ENSMUSG00000020108.4	Ddit4	34.59	15.828	39.281	1.259	0.651	2.029	0.043	0.181
ENSMUSG00000000753.15	Serpinf1	3.174	1.228	3.661	1.064	0.897	2.028	0.043	0.181
ENSMUSG00000031503.13	Col4a2	8.284	2.57	9.712	1.585	0.939	2.014	0.044	0.186
ENSMUSG00000032135.15	Mcam	6.267	2.805	7.132	1.096	0.759	2.013	0.044	0.186
ENSMUSG00000036256.13	Igfbp7	44.626	15.812	51.83	1.652	0.848	2.004	0.045	0.188
ENSMUSG00000059657.4	Stfa2l1	1.066	0	1.333	1.222	2.423	2.002	0.045	0.189
ENSMUSG00000098814.2	Igkv19-93	0.812	0	1.015	1.011	2.08	2.003	0.045	0.189
ENSMUSG00000060550.15	H2-Q7	2.326	0.553	2.769	1.279	0.681	2	0.046	0.19
ENSMUSG00000115431.1	AC160930.2	9.892	4.769	11.172	1.077	0.555	1.998	0.046	0.19
ENSMUSG00000094335.2	Igkv1-117	1.69	0	2.113	1.638	2.839	1.987	0.047	0.194
ENSMUSG00000042638.14	Gucy2c	4.162	1.372	4.86	1.304	0.942	1.986	0.047	0.194
ENSMUSG00000028339.17	Col15a1	3.526	1.295	4.084	1.147	0.856	1.99	0.047	0.193
ENSMUSG00000095571.2	Ighv5-17	0.929	0	1.161	1.112	2.373	1.984	0.047	0.195
ENSMUSG00000032766.9	Gng11	3.174	1.154	3.679	1.119	0.843	1.973	0.048	0.199
ENSMUSG00000095794.2	Igkv6-17	0.869	0	1.086	1.061	2.281	1.981	0.048	0.196
ENSMUSG00000038987.8	Cfap157	3.105	1.264	3.565	1.012	0.506	1.98	0.048	0.196
ENSMUSG00000027559.5	Car3	3.706	1.483	4.261	1.083	0.485	-1.972	0.049	0.199
