# Supplementary material for: ARID1A mutation drives gastric tumorigenesis via activating type 2 immune dominant microenvironment
Source: iScience. 2025 Jul 15;28(8):113117. doi: 10.1016/j.isci.2025.113117 (PMC12319253; doi:10.1016/j.isci.2025.113117)
Supplement: Table S2. Genes with differentially downregulated expression in Arid1a-mutated mice, related to Figure 2 [file mmc3.xlsx]

## Sheet: Sheet1
Downregulated DEGs in Arid1a-mutated mice.
ID	Symbol	ExpMean	WT	Arid mutated mice	log2FC	lfcSE	Stat	p-value	padj
ENSMUSG00000079884.6	Gm10698	14.736	73.678	0	-6.223	0.775	-15.174	5.2e-52	1.2e-47
ENSMUSG00000043924.16	Ncmap	14.286	51.936	4.873	-3.172	0.239	-13.357	1.1e-40	8.3e-37
ENSMUSG00000024664.4	Fads3	29.22	63.218	20.72	-1.564	0.12	-13.261	3.9e-40	2.2e-36
ENSMUSG00000019951.10	Uhrf1bp1l	9.044	17.242	6.994	-1.19	0.08	-13.152	1.7e-39	7.6e-36
ENSMUSG00000044026.2	Slc35g1	27.88	72.433	16.741	-2.049	0.164	-12.795	1.7e-37	6.7e-34
ENSMUSG00000021182.15	Ccdc88c	4.222	12.066	2.26	-2.003	0.197	-12.103	1.0e-33	2.6e-30
ENSMUSG00000082016.3	Pgam1-ps2	4.336	21.678	0	-4.503	0.866	-12.067	1.6e-33	3.3e-30
ENSMUSG00000074892.9	B3galt5	13.281	61.437	1.243	-4.799	0.479	-11.872	1.6e-32	3.2e-29
ENSMUSG00000000340.10	Dbt	12.716	22.466	10.278	-1.057	0.088	-11.54	8.3e-31	1.3e-27
ENSMUSG00000036805.13	Noxa1	8.445	22.735	4.873	-2.015	0.193	-11.515	1.1e-30	1.6e-27
ENSMUSG00000051497.15	Kcnj16	4.379	20.761	0.283	-4.084	0.624	-11.503	1.3e-30	1.7e-27
ENSMUSG00000028773.8	Fabp3	13.347	62.704	1.007	-4.988	0.517	-11.497	1.4e-30	1.8e-27
ENSMUSG00000030541.16	Idh2	51.999	105.122	38.719	-1.418	0.132	-10.746	6.2e-27	6.2e-24
ENSMUSG00000037003.16	Tns2	7.397	18.957	4.507	-1.857	0.236	-10.16	3.0e-24	2.2e-21
ENSMUSG00000070044.15	Fam149a	7.152	12.697	5.766	-1.018	0.101	-10.16	3.0e-24	2.2e-21
ENSMUSG00000024743.15	Syt7	2.775	10.597	0.82	-2.672	0.323	-10.077	7.0e-24	4.6e-21
ENSMUSG00000001604.14	Tcea3	12.543	28.207	8.627	-1.601	0.169	-10.041	1.0e-23	6.3e-21
ENSMUSG00000008393.9	Carhsp1	30.982	56.329	24.645	-1.161	0.117	-9.979	1.9e-23	1.1e-20
ENSMUSG00000066621.12	Tecpr1	11.133	24.996	7.668	-1.585	0.15	-9.837	7.8e-23	4.6e-20
ENSMUSG00000043705.6	Capn13	32.306	122.058	9.869	-3.501	0.37	-9.774	1.4e-22	8.2e-20
ENSMUSG00000034189.5	Hsdl1	7.348	16.356	5.096	-1.509	0.124	-9.753	1.8e-22	9.4e-20
ENSMUSG00000008206.16	Cers4	3.226	11.773	1.089	-2.612	0.319	-9.614	7.0e-22	3.6e-19
ENSMUSG00000021913.8	Ogdhl	1.277	3.841	0.636	-1.565	0.287	-9.147	5.8e-20	2.6e-17
ENSMUSG00000027272.5	Ubr1	5.145	10.905	3.705	-1.339	0.15	-9.148	5.8e-20	2.6e-17
ENSMUSG00000032436.17	Cmtm7	29.65	66.967	20.32	-1.673	0.192	-9.029	1.7e-19	7.2e-17
ENSMUSG00000071537.6	Klrg2	3.253	12.373	0.973	-2.761	0.404	-8.975	2.8e-19	1.1e-16
ENSMUSG00000056673.14	Kdm5d	2.13	8.951	0.425	-2.804	0.589	-8.898	5.7e-19	2.1e-16
ENSMUSG00000017165.1	Gast	740.689	3416.01	71.859	-5.551	0.63	-8.869	7.4e-19	2.7e-16
ENSMUSG00000029304.14	Spp1	77.147	319.029	16.676	-4.178	0.483	-8.805	1.3e-18	4.6e-16
ENSMUSG00000037681.13	Esyt3	0.804	3.15	0.218	-1.769	0.412	-8.727	2.6e-18	9.0e-16
ENSMUSG00000027495.4	Fam210b	13.175	23.923	10.488	-1.117	0.135	-8.676	4.1e-18	1.4e-15
ENSMUSG00000049791.4	Fzd4	3.26	11.428	1.218	-2.486	0.371	-8.662	4.6e-18	1.5e-15
ENSMUSG00000027997.9	Casp6	66.88	121.484	53.229	-1.175	0.112	-8.202	2.4e-16	6.5e-14
ENSMUSG00000042268.10	Slc26a9	16.98	62.237	5.665	-3.246	0.399	-8.199	2.4e-16	6.6e-14
ENSMUSG00000027999.15	Pla2g12a	23.066	43.35	17.996	-1.223	0.136	-8.181	2.8e-16	7.6e-14
ENSMUSG00000053617.11	Sh3pxd2a	5.668	10.905	4.359	-1.152	0.16	-8.087	6.1e-16	1.6e-13
ENSMUSG00000008855.17	Hdac5	12.387	23.539	9.599	-1.211	0.146	-7.883	3.2e-15	7.4e-13
ENSMUSG00000042766.17	Trim46	3.22	9.527	1.644	-1.994	0.3	-7.878	3.3e-15	7.6e-13
ENSMUSG00000055748.12	Gsdmc4	0.885	3.722	0.176	-2.006	0.564	-7.869	3.6e-15	8.1e-13
ENSMUSG00000026205.8	Slc23a3	2.329	8.682	0.741	-2.476	0.45	-7.861	3.8e-15	8.6e-13
ENSMUSG00000020134.13	Peli1	4.355	8.5	3.319	-1.137	0.164	-7.766	8.1e-15	1.7e-12
ENSMUSG00000070407.5	Hs3st3b1	21.294	57.934	12.134	-2.166	0.287	-7.711	1.3e-14	2.6e-12
ENSMUSG00000020823.16	Sec14l1	20.93	36.588	17.016	-1.061	0.129	-7.652	2.0e-14	3.9e-12
ENSMUSG00000044037.15	Als2cl	12.058	24.76	8.883	-1.382	0.169	-7.577	3.5e-14	6.9e-12
ENSMUSG00000090394.8	4930523C07Rik	19.731	40.533	14.531	-1.419	0.177	-7.512	5.8e-14	1.1e-11
ENSMUSG00000022436.16	Sh3bp1	6.186	19.579	2.838	-2.423	0.384	-7.448	9.5e-14	1.8e-11
ENSMUSG00000030096.8	Slc6a6	20.191	35.359	16.398	-1.063	0.133	-7.446	9.6e-14	1.8e-11
ENSMUSG00000028159.14	Dapp1	6.624	13.112	5.002	-1.233	0.16	-7.309	2.7e-13	4.6e-11
ENSMUSG00000025348.9	Itga7	8.227	24.436	4.174	-2.297	0.339	-7.257	4.0e-13	6.6e-11
ENSMUSG00000027993.16	Trim2	15.922	28.796	12.703	-1.121	0.126	-7.217	5.3e-13	8.7e-11
ENSMUSG00000044788.10	Fads6	0.611	2.041	0.254	-1.279	0.43	-7.172	7.4e-13	1.2e-10
ENSMUSG00000042046.15	Dstyk	2.98	7.003	1.974	-1.428	0.246	-7.119	1.1e-12	1.7e-10
ENSMUSG00000068735.14	Trp53i11	14.849	32.093	10.538	-1.52	0.223	-7.109	1.2e-12	1.8e-10
ENSMUSG00000000157.15	Itgb2l	1.718	5.772	0.704	-1.991	0.448	-7.102	1.2e-12	1.9e-10
ENSMUSG00000068335.6	Dok1	7.02	15.125	4.993	-1.428	0.233	-7.077	1.5e-12	2.2e-10
ENSMUSG00000042770.8	Hebp1	15.742	58.46	5.063	-3.294	0.514	-7.018	2.3e-12	3.4e-10
ENSMUSG00000024225.4	Clps	1323.79	5659.25	239.922	-4.554	0.642	-7.009	2.4e-12	3.6e-10
ENSMUSG00000021536.7	Adcy2	3.315	7.503	2.268	-1.38	0.245	-6.97	3.2e-12	4.6e-10
ENSMUSG00000000792.2	Slc5a5	34.799	149.422	6.144	-4.396	0.659	-6.928	4.3e-12	6.1e-10
ENSMUSG00000041132.11	N4bp2l1	1.739	3.616	1.27	-1.024	0.247	-6.898	5.3e-12	7.3e-10
ENSMUSG00000027709.9	Mccc1	13.957	27.563	10.556	-1.306	0.208	-6.895	5.4e-12	7.4e-10
ENSMUSG00000046668.8	Cxxc5	1.689	3.818	1.157	-1.16	0.246	-6.891	5.5e-12	7.5e-10
ENSMUSG00000039452.6	Snx22	0.805	2.581	0.36	-1.397	0.399	-6.859	7.0e-12	9.3e-10
ENSMUSG00000075517.4	Cyp2d37-ps	7.216	22.668	3.354	-2.443	0.391	-6.849	7.4e-12	9.9e-10
ENSMUSG00000049971.17	Glt1d1	1.15	4.935	0.204	-2.301	0.595	-6.836	8.1e-12	1.1e-9
ENSMUSG00000037509.20	Arhgef4	0.888	3.059	0.345	-1.593	0.57	-6.829	8.5e-12	1.1e-9
ENSMUSG00000027508.15	Pag1	1.466	3.783	0.886	-1.342	0.297	-6.816	9.4e-12	1.2e-9
ENSMUSG00000035458.15	Tnni3	7.898	35.926	0.891	-4.288	0.836	-6.775	1.2e-11	1.6e-9
ENSMUSG00000021287.12	Xrcc3	2.444	4.823	1.85	-1.031	0.213	-6.748	1.5e-11	1.8e-9
ENSMUSG00000020319.9	Wdpcp	2.528	6.047	1.648	-1.412	0.264	-6.734	1.7e-11	2.0e-9
ENSMUSG00000022186.14	Oxct1	28.747	69.481	18.563	-1.849	0.257	-6.681	2.4e-11	2.8e-9
ENSMUSG00000031298.15	Adgrg2	4.797	14.385	2.4	-2.178	0.373	-6.667	2.6e-11	3.0e-9
ENSMUSG00000040767.10	Snrnp25	22.111	37.96	18.148	-1.025	0.155	-6.658	2.8e-11	3.2e-9
ENSMUSG00000004864.12	Mapk13	58.429	127.648	41.125	-1.611	0.24	-6.634	3.3e-11	3.8e-9
ENSMUSG00000037443.13	Cep85	58.054	146.538	35.933	-1.998	0.288	-6.625	3.5e-11	4.0e-9
ENSMUSG00000007880.16	Arid1a	6.616	12.703	5.094	-1.169	0.181	-6.622	3.5e-11	4.0e-9
ENSMUSG00000068457.14	Uty	2.43	7.944	1.051	-2.124	0.609	-6.617	3.7e-11	4.1e-9
ENSMUSG00000038319.14	Kcnh2	1.988	4.054	1.471	-1.032	0.223	-6.577	4.8e-11	5.3e-9
ENSMUSG00000085683.2	Tmem238l	63.315	157.014	39.891	-1.95	0.301	-6.53	6.6e-11	7.0e-9
ENSMUSG00000025735.13	Rhbdl1	1.613	3.751	1.079	-1.193	0.271	-6.52	7.0e-11	7.4e-9
ENSMUSG00000045775.15	Slc16a5	12.142	41.617	4.773	-2.884	0.438	-6.48	9.2e-11	9.4e-9
ENSMUSG00000053219.15	Raet1e	1.078	3.5	0.473	-1.612	0.477	-6.463	1.0e-10	1.0e-8
ENSMUSG00000042807.15	Hecw2	0.737	2.595	0.272	-1.499	0.528	-6.386	1.7e-10	1.7e-8
ENSMUSG00000026860.16	Sh3glb2	61.876	122.773	46.651	-1.377	0.189	-6.374	1.8e-10	1.8e-8
ENSMUSG00000028041.17	Adam15	16.801	30.734	13.318	-1.148	0.215	-6.371	1.9e-10	1.8e-8
ENSMUSG00000046613.18	Vwa5b2	0.687	2.293	0.286	-1.356	0.47	-6.367	1.9e-10	1.9e-8
ENSMUSG00000055827.13	Gsdmc3	0.388	1.761	0.044	-1.402	0.881	-6.349	2.2e-10	2.1e-8
ENSMUSG00000074489.9	Bglap3	15.151	49.351	6.601	-2.728	0.413	-6.294	3.1e-10	2.9e-8
ENSMUSG00000038893.12	Fam117a	2.065	6.122	1.05	-1.796	0.364	-6.293	3.1e-10	2.9e-8
ENSMUSG00000010064.15	Slc38a3	0.498	1.793	0.174	-1.25	0.652	-6.292	3.1e-10	2.9e-8
ENSMUSG00000034471.12	Caskin2	7.001	13.749	5.314	-1.224	0.207	-6.235	4.5e-10	4.0e-8
ENSMUSG00000030760.14	Acer3	13.225	28.04	9.521	-1.465	0.157	-6.209	5.3e-10	4.6e-8
ENSMUSG00000016495.12	Plgrkt	60.827	123.949	45.047	-1.44	0.234	-6.186	6.2e-10	5.3e-8
ENSMUSG00000021366.8	Hivep1	3.732	7.265	2.849	-1.102	0.207	-6.176	6.6e-10	5.6e-8
ENSMUSG00000056293.12	Gsdmc2	2.377	10.714	0.293	-3.179	0.849	-6.154	7.5e-10	6.4e-8
ENSMUSG00000030281.16	Il17rc	27.788	57.214	20.432	-1.442	0.234	-6.152	7.6e-10	6.4e-8
ENSMUSG00000027332.11	Ivd	19.77	40.079	14.693	-1.388	0.197	-6.145	8.0e-10	6.7e-8
ENSMUSG00000021587.5	Pcsk1	2.058	6.098	1.048	-1.793	0.408	-6.11	9.9e-10	8.2e-8
ENSMUSG00000055301.8	Adh7	31.555	94.907	15.718	-2.52	0.398	-6.103	1.0e-9	8.5e-8
ENSMUSG00000040046.14	Tph1	7.42	24.943	3.04	-2.683	0.536	-6.084	1.2e-9	9.5e-8
ENSMUSG00000021238.11	Aldh6a1	15.369	34.539	10.576	-1.618	0.272	-6.069	1.3e-9	1.0e-7
ENSMUSG00000027350.8	Chgb	73.444	206.733	40.121	-2.337	0.389	-6.045	1.5e-9	1.2e-7
ENSMUSG00000038068.15	Rnf144b	2.399	6.897	1.274	-1.796	0.376	-6.037	1.6e-9	1.2e-7
ENSMUSG00000044468.14	Fam46c	1.748	4.462	1.07	-1.4	0.335	-6.016	1.8e-9	1.4e-7
ENSMUSG00000035545.13	Leng8	16.707	34.232	12.326	-1.403	0.224	-6.004	1.9e-9	1.5e-7
ENSMUSG00000051550.10	Zfp579	8.792	15.593	7.092	-1.036	0.184	-6.005	1.9e-9	1.5e-7
ENSMUSG00000029752.12	Asns	85.398	147.765	69.806	-1.071	0.179	-5.992	2.1e-9	1.6e-7
ENSMUSG00000020732.13	Rab37	2.517	9.465	0.78	-2.555	0.585	-5.963	2.5e-9	1.9e-7
ENSMUSG00000033579.16	Fa2h	12.027	41.337	4.699	-2.893	0.522	-5.921	3.2e-9	2.3e-7
ENSMUSG00000027313.3	Chac1	3.02	9.502	1.399	-2.13	0.458	-5.926	3.1e-9	2.3e-7
ENSMUSG00000034401.16	Spata6	6.902	15.435	4.768	-1.511	0.276	-5.921	3.2e-9	2.3e-7
ENSMUSG00000022505.9	Emp2	5.677	17.374	2.753	-2.291	0.453	-5.888	3.9e-9	2.8e-7
ENSMUSG00000068740.13	Celsr2	1.456	3.795	0.872	-1.357	0.327	-5.881	4.1e-9	2.9e-7
ENSMUSG00000061436.15	Hipk2	5.041	15.135	2.518	-2.197	0.453	-5.861	4.6e-9	3.2e-7
ENSMUSG00000019852.7	Arfgef3	5.09	9.255	4.048	-1.022	0.189	-5.781	7.4e-9	5.0e-7
ENSMUSG00000027994.14	Mcub	4.125	8.182	3.11	-1.16	0.256	-5.764	8.2e-9	5.4e-7
ENSMUSG00000070563.6	Spaca4	7.798	17.656	5.333	-1.559	0.304	-5.731	1.0e-8	6.4e-7
ENSMUSG00000021559.14	Dapk1	1.02	2.401	0.674	-1.022	0.317	-5.731	1.0e-8	6.4e-7
ENSMUSG00000020792.15	Exoc7	19.056	40.298	13.746	-1.486	0.152	-5.69	1.3e-8	8.2e-7
ENSMUSG00000028137.9	Celf3	1.678	3.799	1.148	-1.16	0.378	-5.69	1.3e-8	8.2e-7
ENSMUSG00000060002.14	Chpt1	50.313	113.467	34.524	-1.688	0.241	-5.684	1.3e-8	8.4e-7
ENSMUSG00000020469.8	Myl7	2.215	9.132	0.485	-2.77	0.75	-5.637	1.7e-8	1.1e-6
ENSMUSG00000074923.10	Pak6	0.753	2.063	0.426	-1.103	0.411	-5.633	1.8e-8	1.1e-6
ENSMUSG00000090326.1	Dthd1	0.86	3.555	0.186	-1.942	0.757	-5.612	2.0e-8	1.2e-6
ENSMUSG00000044252.17	Osbpl1a	2.636	5.648	1.883	-1.205	0.241	-5.623	1.9e-8	1.2e-6
ENSMUSG00000023764.18	Sfi1	6.344	11.353	5.091	-1.02	0.176	-5.609	2.0e-8	1.2e-6
ENSMUSG00000038664.16	Herc1	5.994	10.713	4.815	-1.01	0.186	-5.623	1.9e-8	1.2e-6
ENSMUSG00000025816.15	Sec61a2	7.232	15.222	5.235	-1.38	0.185	-5.542	3.0e-8	1.7e-6
ENSMUSG00000022949.9	Clic6	17.577	59.032	7.214	-2.87	0.546	-5.518	3.4e-8	1.9e-6
ENSMUSG00000032525.15	Nktr	19.055	36.091	14.796	-1.232	0.196	-5.519	3.4e-8	1.9e-6
ENSMUSG00000030861.15	Acadsb	15.576	31.021	11.714	-1.333	0.216	-5.509	3.6e-8	2.0e-6
ENSMUSG00000029804.16	Herc3	4.661	8.879	3.606	-1.101	0.218	-5.489	4.0e-8	2.2e-6
ENSMUSG00000029193.7	Cckar	0.857	3.347	0.234	-1.816	0.678	-5.478	4.3e-8	2.4e-6
ENSMUSG00000033174.17	Mgll	28.117	74.48	16.526	-2.107	0.363	-5.435	5.5e-8	2.9e-6
ENSMUSG00000029522.12	Pla2g1b	653.48	3077.97	47.359	-5.993	1.218	-5.432	5.6e-8	3.0e-6
ENSMUSG00000006930.15	Hap1	4.111	12.917	1.909	-2.258	0.468	-5.433	5.5e-8	3.0e-6
ENSMUSG00000036687.13	Tmem184a	47.401	86.668	37.584	-1.184	0.227	-5.43	5.6e-8	3.0e-6
ENSMUSG00000054484.14	Tmem62	10.31	19.656	7.973	-1.203	0.21	-5.42	6.0e-8	3.1e-6
ENSMUSG00000036138.16	Acaa1a	101.995	203.065	76.728	-1.393	0.259	-5.41	6.3e-8	3.3e-6
ENSMUSG00000040323.13	Gm15429	1.449	5.55	0.424	-2.202	1.446	-5.397	6.8e-8	3.5e-6
ENSMUSG00000073771.11	Btbd19	6.145	11.877	4.713	-1.173	0.229	-5.368	8.0e-8	4.1e-6
ENSMUSG00000033192.5	Lpcat2	5.559	10.673	4.28	-1.145	0.228	-5.361	8.3e-8	4.2e-6
ENSMUSG00000090291.2	Lrrc10b	1.069	3.556	0.447	-1.655	0.563	-5.357	8.5e-8	4.3e-6
ENSMUSG00000031451.6	Gas6	49.157	99.738	36.511	-1.425	0.268	-5.357	8.4e-8	4.3e-6
ENSMUSG00000024978.10	Gpam	2.432	5.206	1.739	-1.18	0.292	-5.355	8.6e-8	4.3e-6
ENSMUSG00000052485.7	Tmem171	5.803	14.069	3.737	-1.67	0.353	-5.338	9.4e-8	4.7e-6
ENSMUSG00000023829.8	Slc22a1	1.152	5.361	0.1	-2.532	1.073	-5.312	1.1e-7	5.4e-6
ENSMUSG00000034987.4	Hrh2	0.607	2.558	0.12	-1.668	0.833	-5.307	1.1e-7	5.5e-6
ENSMUSG00000095562.7	Gm21887	16.816	41.846	10.558	-1.89	0.525	-5.297	1.2e-7	5.7e-6
ENSMUSG00000030872.14	Gga2	8.005	18.204	5.455	-1.573	0.33	-5.279	1.3e-7	6.2e-6
ENSMUSG00000044034.11	Npb	7.486	26.556	2.718	-2.89	0.617	-5.241	1.6e-7	7.4e-6
ENSMUSG00000026489.13	Coq8a	6.286	14.523	4.226	-1.571	0.304	-5.213	1.9e-7	8.6e-6
ENSMUSG00000114836.1	Gm18517	1.294	3.06	0.852	-1.133	0.352	-5.211	1.9e-7	8.6e-6
ENSMUSG00000004043.14	Stat5a	5.218	9.935	4.039	-1.118	0.243	-5.214	1.8e-7	8.6e-6
ENSMUSG00000073764.2	Gm12888	1.742	8.035	0.169	-2.95	1.058	-5.208	1.9e-7	8.8e-6
ENSMUSG00000074647.3	Fam83c	2.135	5.728	1.236	-1.589	0.422	-5.2	2.0e-7	9.0e-6
ENSMUSG00000056978.8	Hamp2	8.92	38.538	1.516	-3.974	1.117	-5.187	2.1e-7	9.6e-6
ENSMUSG00000027298.17	Tyro3	10.469	21.792	7.638	-1.4	0.282	-5.188	2.1e-7	9.6e-6
ENSMUSG00000028943.18	Espn	7.091	19.367	4.022	-2.02	0.409	-5.178	2.2e-7	1.0e-5
ENSMUSG00000023952.13	Gtpbp2	35.016	72.288	25.698	-1.457	0.203	-5.17	2.3e-7	1.0e-5
ENSMUSG00000042010.16	Acacb	5.809	17.805	2.81	-2.303	0.529	-5.156	2.5e-7	1.1e-5
ENSMUSG00000015291.10	Gdi1	33.74	57.271	27.857	-1.014	0.171	-5.152	2.6e-7	1.1e-5
ENSMUSG00000003418.11	St8sia6	8.801	24.686	4.83	-2.139	0.381	-5.135	2.8e-7	1.2e-5
ENSMUSG00000005225.15	Plekha8	7.508	13.63	5.978	-1.068	0.212	-5.132	2.9e-7	1.2e-5
ENSMUSG00000063428.8	Ddo	0.89	2.848	0.401	-1.457	0.522	-5.126	3.0e-7	1.3e-5
ENSMUSG00000033721.16	Vav3	3.766	8.373	2.614	-1.375	0.315	-5.11	3.2e-7	1.4e-5
ENSMUSG00000024186.15	Rgs11	4.798	10.035	3.489	-1.297	0.31	-5.098	3.4e-7	1.4e-5
ENSMUSG00000025997.13	Ikzf2	0.63	1.982	0.293	-1.206	0.465	-5.112	3.2e-7	1.4e-5
ENSMUSG00000062609.13	Kcnj15	9.161	38.854	1.737	-3.864	0.944	-5.088	3.6e-7	1.5e-5
ENSMUSG00000027168.21	Pax6	1.338	3.056	0.909	-1.087	0.358	-5.087	3.6e-7	1.5e-5
ENSMUSG00000053398.11	Phgdh	7.373	14.113	5.687	-1.176	0.242	-5.074	3.9e-7	1.6e-5
ENSMUSG00000060180.12	Myh13	0.353	1.578	0.046	-1.301	0.889	-5.058	4.2e-7	1.7e-5
ENSMUSG00000031410.14	Nxf7	0.849	3.469	0.195	-1.903	0.721	-5.045	4.5e-7	1.8e-5
ENSMUSG00000016758.4	Bik	2.109	5.942	1.151	-1.69	0.466	-5.046	4.5e-7	1.8e-5
ENSMUSG00000035107.13	Dcbld2	3.859	8.52	2.694	-1.366	0.306	-5.053	4.4e-7	1.8e-5
ENSMUSG00000027434.11	Nkx2-2	1.112	3.08	0.62	-1.332	0.443	-5.04	4.6e-7	1.9e-5
ENSMUSG00000049044.16	Rapgef4	0.85	2.613	0.41	-1.358	0.514	-5.027	5.0e-7	2.0e-5
ENSMUSG00000040473.15	Cfap69	8.906	16.759	6.942	-1.161	0.242	-5.003	5.7e-7	2.2e-5
ENSMUSG00000062210.13	Tnfaip8	9.729	17.364	7.82	-1.058	0.186	-4.989	6.1e-7	2.3e-5
ENSMUSG00000050447.15	Lypd6	0.857	2.919	0.342	-1.546	0.626	-4.965	6.9e-7	2.6e-5
ENSMUSG00000028019.9	Pdgfc	1.21	3.27	0.695	-1.333	0.459	-4.928	8.3e-7	3.1e-5
ENSMUSG00000090356.2	Teddm3	60.012	149.463	37.65	-1.961	0.401	-4.884	1.0e-6	3.7e-5
ENSMUSG00000047507.12	Baiap3	0.706	2.578	0.238	-1.532	0.722	-4.885	1.0e-6	3.7e-5
ENSMUSG00000046312.4	AI464131	0.811	2.127	0.481	-1.078	0.436	-4.885	1.0e-6	3.7e-5
ENSMUSG00000041650.15	Pcca	10.558	18.718	8.518	-1.051	0.187	-4.889	1.0e-6	3.7e-5
ENSMUSG00000098404.1	Mrip-ps	7.231	16.667	4.872	-1.589	0.367	-4.878	1.1e-6	3.8e-5
ENSMUSG00000050097.6	Ces2b	20.087	49.636	12.699	-1.886	0.364	-4.856	1.2e-6	4.2e-5
ENSMUSG00000051557.15	Pusl1	10.459	18.321	8.494	-1.025	0.207	-4.858	1.2e-6	4.2e-5
ENSMUSG00000058022.14	Adtrp	4.826	18.526	1.402	-3.023	0.819	-4.851	1.2e-6	4.3e-5
ENSMUSG00000023571.4	C1qtnf12	11.48	35.775	5.406	-2.521	0.6	-4.835	1.3e-6	4.6e-5
ENSMUSG00000015653.13	Steap2	3.536	7.312	2.592	-1.211	0.278	-4.835	1.3e-6	4.6e-5
ENSMUSG00000058325.6	Dock1	13.146	24.6	10.283	-1.182	0.259	-4.816	1.5e-6	5.0e-5
ENSMUSG00000031827.13	Cotl1	313.095	560.38	251.274	-1.154	0.238	-4.779	1.8e-6	5.9e-5
ENSMUSG00000030214.6	Plbd1	9.588	23.937	6.001	-1.833	0.421	-4.761	1.9e-6	6.3e-5
ENSMUSG00000055053.18	Nfic	4.981	11.106	3.45	-1.444	0.325	-4.722	2.3e-6	7.4e-5
ENSMUSG00000058216.12	Gstp3	0.937	3.593	0.273	-1.851	0.799	-4.709	2.5e-6	7.9e-5
ENSMUSG00000031490.6	Eif4ebp1	16.486	28.789	13.411	-1.048	0.209	-4.707	2.5e-6	7.9e-5
ENSMUSG00000031442.20	Mcf2l	13.787	33.051	8.971	-1.772	0.392	-4.691	2.7e-6	8.6e-5
ENSMUSG00000037469.9	Acp7	3.122	12.757	0.713	-3.005	0.884	-4.68	2.9e-6	8.9e-5
ENSMUSG00000031098.18	Syt8	173.882	366.516	125.723	-1.536	0.312	-4.676	2.9e-6	9.1e-5
ENSMUSG00000002997.15	Prkar2b	2.231	6.463	1.173	-1.78	0.515	-4.672	3.0e-6	9.2e-5
ENSMUSG00000030530.15	Furin	31.964	71.584	22.058	-1.654	0.294	-4.671	3.0e-6	9.2e-5
ENSMUSG00000018554.13	Ybx2	1.31	4.078	0.617	-1.65	0.584	-4.652	3.3e-6	1.0e-4
ENSMUSG00000004347.16	Pde1c	1.165	2.933	0.723	-1.191	0.385	-4.635	3.6e-6	1.1e-4
ENSMUSG00000029001.15	Fbxo44	3.238	8.58	1.903	-1.723	0.459	-4.586	4.5e-6	1.3e-4
ENSMUSG00000037583.2	Nr0b2	0.661	2.718	0.146	-1.698	0.91	-4.596	4.3e-6	1.3e-4
ENSMUSG00000046589.7	Lrrc8e	5.198	11.359	3.658	-1.408	0.313	-4.584	4.6e-6	1.3e-4
ENSMUSG00000058756.13	Thra	9.112	15.849	7.427	-1	0.228	-4.573	4.8e-6	1.4e-4
ENSMUSG00000031391.18	L1cam	5.236	10.064	4.029	-1.138	0.216	-4.55	5.4e-6	1.5e-4
ENSMUSG00000028435.8	Aqp3	86.444	242.819	47.351	-2.334	0.507	-4.515	6.3e-6	1.7e-4
ENSMUSG00000040187.15	Arntl2	3.401	8.395	2.152	-1.576	0.398	-4.517	6.3e-6	1.7e-4
ENSMUSG00000005360.14	Slc1a3	2.502	6.123	1.597	-1.456	0.449	-4.53	5.9e-6	1.7e-4
ENSMUSG00000068551.12	Zfp467	4.727	8.753	3.721	-1.047	0.243	-4.525	6.0e-6	1.7e-4
ENSMUSG00000028378.6	Ptgr1	504.845	965.488	389.684	-1.307	0.287	-4.486	7.3e-6	1.9e-4
ENSMUSG00000021262.15	Evl	10.259	18.304	8.247	-1.062	0.3	-4.492	7.1e-6	1.9e-4
ENSMUSG00000020234.10	4930404N11Rik	13.581	41.083	6.706	-2.449	0.548	-4.466	8.0e-6	2.1e-4
ENSMUSG00000112129.1	Pbld1	0.792	2.128	0.458	-1.101	0.595	-4.47	7.8e-6	2.1e-4
ENSMUSG00000024411.9	Aqp4	0.582	2.379	0.133	-1.577	0.914	-4.451	8.5e-6	2.2e-4
ENSMUSG00000068742.11	Cry2	4.215	8.948	3.032	-1.303	0.313	-4.458	8.3e-6	2.2e-4
ENSMUSG00000032322.14	Pstpip1	6.959	18.917	3.97	-2.003	0.46	-4.44	9.0e-6	2.3e-4
ENSMUSG00000028795.15	Ccdc28b	5.68	11.71	4.172	-1.297	0.306	-4.443	8.9e-6	2.3e-4
ENSMUSG00000073834.10	Mup11	1.867	6.407	0.732	-2.096	1.331	-4.415	1.0e-5	2.6e-4
ENSMUSG00000082286.10	Pisd-ps1	2.945	6.6	2.031	-1.326	0.381	-4.419	9.9e-6	2.6e-4
ENSMUSG00000046159.16	Chrm3	1.384	3.092	0.957	-1.064	0.386	-4.402	1.1e-5	2.7e-4
ENSMUSG00000022948.14	Setd4	4.821	12.339	2.942	-1.759	0.382	-4.382	1.2e-5	2.9e-4
ENSMUSG00000060181.6	Slc35e3	9.664	17.077	7.811	-1.037	0.225	-4.379	1.2e-5	3.0e-4
ENSMUSG00000089736.2	Tgfbr3l	1.213	2.872	0.798	-1.107	0.476	-4.372	1.2e-5	3.1e-4
ENSMUSG00000027530.15	Fabp12	0.644	2.697	0.13	-1.709	0.899	-4.355	1.3e-5	3.3e-4
ENSMUSG00000023243.9	Kcnk5	11.582	21.205	9.177	-1.126	0.27	-4.353	1.3e-5	3.3e-4
ENSMUSG00000033644.5	Piwil2	0.495	1.699	0.194	-1.176	0.602	-4.312	1.6e-5	3.9e-4
ENSMUSG00000026483.13	Fam129a	7.053	13.096	5.543	-1.107	0.236	-4.273	1.9e-5	4.5e-4
ENSMUSG00000028980.14	H6pd	6.262	16.385	3.732	-1.877	0.42	-4.264	2.0e-5	4.6e-4
ENSMUSG00000047117.12	Ankdd1b	25.174	45.243	20.157	-1.128	0.282	-4.249	2.2e-5	4.9e-4
ENSMUSG00000057751.14	Megf6	0.605	1.739	0.322	-1.051	0.692	-4.246	2.2e-5	5.0e-4
ENSMUSG00000031255.14	Sytl4	6.252	13.969	4.323	-1.492	0.379	-4.242	2.2e-5	5.1e-4
ENSMUSG00000041681.2	Iapp	0.344	1.59	0.033	-1.326	1.256	-4.23	2.3e-5	5.3e-4
ENSMUSG00000029359.13	Tesc	63.414	170.902	36.542	-2.195	0.519	-4.221	2.4e-5	5.4e-4
ENSMUSG00000028356.4	Ambp	12.63	24.354	9.699	-1.245	0.426	-4.224	2.4e-5	5.4e-4
ENSMUSG00000098678.1	Mroh6	3.192	8.615	1.837	-1.761	0.525	-4.21	2.5e-5	5.7e-4
ENSMUSG00000060147.15	Serpinb6a	108.725	183.804	89.955	-1.023	0.235	-4.204	2.6e-5	5.8e-4
ENSMUSG00000042644.8	Itpr3	40.623	71.464	32.912	-1.095	0.259	-4.199	2.7e-5	5.9e-4
ENSMUSG00000025647.16	Shisa5	85.177	144.489	70.349	-1.028	0.242	-4.192	2.8e-5	6.0e-4
ENSMUSG00000028860.13	Sytl1	31.267	70.024	21.578	-1.653	0.398	-4.186	2.8e-5	6.2e-4
ENSMUSG00000071042.11	Rasgrp3	0.562	1.651	0.29	-1.039	0.589	-4.181	2.9e-5	6.2e-4
ENSMUSG00000027533.10	Fabp5	233.148	533.092	158.162	-1.747	0.425	-4.174	3.0e-5	6.4e-4
ENSMUSG00000022180.7	Slc7a8	1.433	3.994	0.793	-1.478	0.544	-4.172	3.0e-5	6.5e-4
ENSMUSG00000078673.10	Mup19	0.778	3.555	0.083	-2.072	1.251	-4.164	3.1e-5	6.7e-4
ENSMUSG00000070577.5	Gm572	0.382	1.477	0.109	-1.16	0.91	-4.141	3.5e-5	7.2e-4
ENSMUSG00000015568.16	Lpl	5.955	19.129	2.661	-2.459	0.621	-4.126	3.7e-5	7.6e-4
ENSMUSG00000051359.15	Ncald	3.419	6.424	2.668	-1.017	0.287	-4.129	3.6e-5	7.6e-4
ENSMUSG00000031824.15	6430548M08Rik	6.624	13.358	4.941	-1.273	0.346	-4.115	3.9e-5	7.9e-4
ENSMUSG00000028909.17	Ptpru	0.843	2.2	0.504	-1.09	0.473	-4.115	3.9e-5	7.9e-4
ENSMUSG00000031125.2	3830403N18Rik	0.321	1.349	0.064	-1.142	1.062	-4.102	4.1e-5	8.3e-4
ENSMUSG00000074217.8	2210011C24Rik	10.755	32.342	5.358	-2.391	0.594	-4.1	4.1e-5	8.4e-4
ENSMUSG00000030559.8	Rab38	1.458	3.425	0.966	-1.171	0.445	-4.092	4.3e-5	8.6e-4
ENSMUSG00000024298.14	Zfp871	2.551	5.457	1.824	-1.193	0.371	-4.084	4.4e-5	8.9e-4
ENSMUSG00000060429.12	Sntb1	1.163	3.301	0.628	-1.401	0.571	-4.068	4.7e-5	9.4e-4
ENSMUSG00000087230.10	Mroh3	4.7	8.624	3.719	-1.028	0.336	-4.057	5.0e-5	9.8e-4
ENSMUSG00000062778.12	Chia1	230.909	1148.38	1.539	-8.822	2.661	-4.042	5.3e-5	0.001
ENSMUSG00000026387.15	Sctr	7.064	25.189	2.532	-2.89	0.813	-3.985	6.7e-5	0.001
ENSMUSG00000108691.1	Gm45226	4.442	16.109	1.525	-2.761	0.878	-4.02	5.8e-5	0.001
ENSMUSG00000057230.13	Aak1	7.681	21.225	4.295	-2.069	0.258	-3.997	6.4e-5	0.001
ENSMUSG00000026817.14	Ak1	3.271	9.712	1.66	-2.01	0.56	-3.968	7.2e-5	0.001
ENSMUSG00000070000.13	Fcho1	3.588	9.65	2.072	-1.794	0.468	-3.968	7.2e-5	0.001
ENSMUSG00000090213.1	Tmem189	134.282	293.533	94.469	-1.625	0.393	-3.94	8.1e-5	0.001
ENSMUSG00000031709.15	Tbc1d9	3.316	8.231	2.088	-1.58	0.473	-4.001	6.3e-5	0.001
ENSMUSG00000072849.10	Serpina1e	0.373	1.826	0.01	-1.484	1.773	-3.985	6.7e-5	0.001
ENSMUSG00000050379.15	Sept6	1.327	3.592	0.761	-1.382	0.412	-3.946	8.0e-5	0.001
ENSMUSG00000073420.10	Btnl5-ps	82.955	157.286	64.372	-1.276	0.287	-4.02	5.8e-5	0.001
ENSMUSG00000067231.4	Cyp2c65	175.004	316.473	139.636	-1.175	0.289	-4.053	5.0e-5	1.0e-3
ENSMUSG00000116235.1	Trerf1	2.064	4.458	1.466	-1.146	0.394	-3.996	6.4e-5	0.001
ENSMUSG00000028357.13	Kif12	2.586	5.08	1.962	-1.037	0.342	-3.964	7.4e-5	0.001
ENSMUSG00000075297.10	H60b	0.323	1.225	0.098	-1.019	0.915	-3.97	7.2e-5	0.001
ENSMUSG00000012187.13	Mogat1	49.871	204.22	11.284	-4.062	1.072	-3.814	1.4e-4	0.002
ENSMUSG00000051977.14	Prdm9	17.311	45.292	10.316	-2.032	0.478	-3.806	1.4e-4	0.002
ENSMUSG00000041729.15	Coro2b	3.038	8.229	1.74	-1.752	0.526	-3.933	8.4e-5	0.002
ENSMUSG00000023387.8	Kcnk16	2.739	7.413	1.571	-1.71	0.529	-3.857	1.1e-4	0.002
ENSMUSG00000022868.5	Ahsg	0.494	2.247	0.055	-1.621	1.359	-3.817	1.4e-4	0.002
ENSMUSG00000040127.13	Sdr9c7	0.767	2.78	0.264	-1.58	0.885	-3.781	1.6e-4	0.002
ENSMUSG00000054387.13	Mdm4	8.467	18.1	6.059	-1.436	0.257	-3.823	1.3e-4	0.002
ENSMUSG00000039114.16	Nrn1	0.638	2.253	0.234	-1.398	0.862	-3.876	1.1e-4	0.002
ENSMUSG00000040213.13	Kyat3	4.223	9.348	2.942	-1.392	0.447	-3.895	9.8e-5	0.002
ENSMUSG00000034684.12	Sema3f	7.177	14.829	5.264	-1.338	0.304	-3.877	1.1e-4	0.002
ENSMUSG00000071604.4	Fam189a2	0.74	2.33	0.342	-1.311	0.697	-3.895	9.8e-5	0.002
ENSMUSG00000022043.19	Trim35	2.399	5.445	1.637	-1.289	0.457	-3.81	1.4e-4	0.002
ENSMUSG00000034006.16	Pqlc1	46.34	88.41	35.822	-1.28	0.326	-3.934	8.4e-5	0.002
ENSMUSG00000029822.15	Osbpl3	17.93	33.729	13.981	-1.213	0.278	-3.859	1.1e-4	0.002
ENSMUSG00000029571.14	Tmem106b	17.659	33.14	13.789	-1.207	0.144	-3.857	1.1e-4	0.002
ENSMUSG00000030246.11	Ldhb	36.859	66.87	29.356	-1.161	0.336	-3.781	1.6e-4	0.002
ENSMUSG00000035640.18	Cbarp	2.152	4.648	1.528	-1.16	0.339	-3.834	1.3e-4	0.002
ENSMUSG00000031842.14	Pde4c	0.888	2.234	0.552	-1.059	0.433	-3.922	8.8e-5	0.002
ENSMUSG00000021303.14	Gng4	0.799	2.028	0.491	-1.022	0.473	-3.904	9.5e-5	0.002
ENSMUSG00000091421.3	Gm4202	3.43	16.595	0.138	-3.95	1.849	-3.738	1.9e-4	0.003
ENSMUSG00000026610.13	Esrrg	2.442	9.572	0.66	-2.671	1.361	-3.715	2.0e-4	0.003
ENSMUSG00000002944.15	Cd36	3.942	11.809	1.975	-2.106	0.587	-3.74	1.8e-4	0.003
ENSMUSG00000045731.6	Pnoc	1.05	3.752	0.374	-1.79	0.857	-3.762	1.7e-4	0.003
ENSMUSG00000018211.13	Wfdc15b	0.547	2.559	0.044	-1.77	1.626	-3.716	2.0e-4	0.003
ENSMUSG00000022843.16	Clcn2	33.904	69.982	24.884	-1.455	0.372	-3.762	1.7e-4	0.003
ENSMUSG00000031700.11	Gpt2	21.204	41.343	16.169	-1.302	0.338	-3.72	2.0e-4	0.003
ENSMUSG00000035262.5	Amh	0.418	1.676	0.104	-1.277	1.053	-3.747	1.8e-4	0.003
ENSMUSG00000066456.14	Hmgn3	6.373	12.82	4.761	-1.262	0.399	-3.777	1.6e-4	0.003
ENSMUSG00000072812.4	Ahnak2	4.414	8.894	3.294	-1.204	0.413	-3.698	2.2e-4	0.003
ENSMUSG00000020990.5	Cdkl1	0.495	1.651	0.206	-1.136	0.759	-3.777	1.6e-4	0.003
ENSMUSG00000022587.14	Ly6e	109.764	192.17	89.163	-1.099	0.282	-3.736	1.9e-4	0.003
ENSMUSG00000026715.12	Serpinc1	1.127	2.649	0.746	-1.064	0.519	-3.779	1.6e-4	0.003
ENSMUSG00000026409.14	Pfkfb2	9.962	17.613	8.049	-1.04	0.268	-3.78	1.6e-4	0.003
ENSMUSG00000033792.12	Atp7a	4.453	8.205	3.515	-1.028	0.33	-3.73	1.9e-4	0.003
ENSMUSG00000015501.10	Hivep2	2.94	5.642	2.265	-1.025	0.328	-3.688	2.3e-4	0.003
ENSMUSG00000055866.9	Per2	3.058	5.807	2.371	-1.014	0.395	-3.707	2.1e-4	0.003
ENSMUSG00000035547.14	Capn5	77.355	130.367	64.102	-1.013	0.222	-3.76	1.7e-4	0.003
ENSMUSG00000024184.15	Pdia2	12.215	53.608	1.866	-4.252	1.493	-3.602	3.2e-4	0.004
ENSMUSG00000021751.13	Acox2	5.423	16.342	2.693	-2.231	0.707	-3.661	2.5e-4	0.004
ENSMUSG00000073842.10	Mup7	0.858	3.889	0.101	-2.152	1.516	-3.65	2.6e-4	0.004
ENSMUSG00000078439.9	Smim24	272.962	639.979	181.208	-1.815	0.488	-3.658	2.5e-4	0.004
ENSMUSG00000030207.15	Fam234b	3.153	8.035	1.933	-1.623	0.544	-3.668	2.4e-4	0.004
ENSMUSG00000047990.6	C2cd4a	12.64	26.856	9.086	-1.466	0.419	-3.658	2.5e-4	0.004
ENSMUSG00000081343.1	Gm16071	0.741	2.284	0.355	-1.278	0.736	-3.642	2.7e-4	0.004
ENSMUSG00000060402.7	Chst8	0.641	1.824	0.345	-1.07	0.653	-3.621	2.9e-4	0.004
ENSMUSG00000043068.6	Fam89a	0.506	1.518	0.254	-1.006	0.711	-3.606	3.1e-4	0.004
ENSMUSG00000035930.9	Chst4	8.157	23.541	4.311	-2.208	0.657	-3.557	3.7e-4	0.005
ENSMUSG00000054545.17	Ugt1a6a	70.905	127.017	56.877	-1.145	0.322	-3.552	3.8e-4	0.005
ENSMUSG00000096780.7	Tmem181b-ps	14.185	26.009	11.229	-1.143	0.322	-3.572	3.5e-4	0.005
ENSMUSG00000041235.12	Chd7	2.686	5.532	1.974	-1.135	0.228	-3.568	3.6e-4	0.005
ENSMUSG00000026764.15	Kif5c	1.995	4.164	1.453	-1.074	0.336	-3.571	3.6e-4	0.005
ENSMUSG00000028152.10	Tspan5	4.74	8.841	3.715	-1.062	0.331	-3.576	3.5e-4	0.005
ENSMUSG00000039062.15	Anpep	8.943	20.371	6.086	-1.593	0.634	-3.515	4.4e-4	0.006
ENSMUSG00000033685.13	Ucp2	861.456	1663.31	660.993	-1.33	0.276	-3.51	4.5e-4	0.006
ENSMUSG00000006931.15	P3h4	5.056	10.324	3.74	-1.256	0.425	-3.477	5.1e-4	0.006
ENSMUSG00000027442.10	Cst8	0.274	1.236	0.034	-1.113	1.511	-3.479	5.0e-4	0.006
ENSMUSG00000022565.15	Plec	18.106	31.261	14.817	-1.028	0.298	-3.496	4.7e-4	0.006
ENSMUSG00000019368.13	Sec14l4	1.239	5.842	0.089	-2.652	1.721	-3.471	5.2e-4	0.007
ENSMUSG00000042429.8	Adora1	2.412	6.713	1.337	-1.723	0.69	-3.441	5.8e-4	0.007
ENSMUSG00000031844.8	Hsd17b2	31.325	61.338	23.821	-1.329	0.393	-3.434	6.0e-4	0.007
ENSMUSG00000001911.16	Nfix	15.175	28.068	11.952	-1.166	0.307	-3.436	5.9e-4	0.007
ENSMUSG00000029074.14	Ttll10	4.433	8.366	3.45	-1.074	0.291	-3.452	5.6e-4	0.007
ENSMUSG00000092137.7	Gcom1	0.913	3.262	0.325	-1.685	1.362	-3.418	6.3e-4	0.008
ENSMUSG00000046070.8	Igfals	0.584	1.954	0.241	-1.251	0.878	-3.424	6.2e-4	0.008
ENSMUSG00000043639.14	Rbm20	2.957	6.167	2.154	-1.184	0.439	-3.386	7.1e-4	0.008
ENSMUSG00000002565.16	Scin	0.789	2.192	0.438	-1.15	0.681	-3.388	7.0e-4	0.008
ENSMUSG00000033781.7	Asb13	9.702	18.037	7.618	-1.143	0.231	-3.387	7.1e-4	0.008
ENSMUSG00000096549.9	Prickle4	1.55	3.484	1.067	-1.117	0.439	-3.422	6.2e-4	0.008
ENSMUSG00000047986.12	Palm3	0.305	1.206	0.08	-1.03	1.085	-3.385	7.1e-4	0.008
ENSMUSG00000005553.14	Atp4a	91.627	403.531	13.651	-4.787	1.804	-3.356	7.9e-4	0.009
ENSMUSG00000023987.14	Pgc	3987.66	12682.7	1813.89	-2.805	1.018	-3.35	8.1e-4	0.009
ENSMUSG00000064177.8	Ghrl	343.405	813.382	225.911	-1.844	0.552	-3.384	7.1e-4	0.009
ENSMUSG00000032281.11	Acsbg1	1.575	4.416	0.865	-1.538	0.651	-3.367	7.6e-4	0.009
ENSMUSG00000045672.15	Col27a1	2.84	5.968	2.058	-1.188	0.431	-3.347	8.2e-4	0.009
ENSMUSG00000040618.7	Pck2	8.639	15.754	6.86	-1.092	0.316	-3.365	7.7e-4	0.009
ENSMUSG00000003123.15	Lipe	4.43	8.082	3.517	-1.008	0.333	-3.378	7.3e-4	0.009
ENSMUSG00000031449.10	Atp4b	124.121	534.894	21.428	-4.579	1.744	-3.332	8.6e-4	0.01
ENSMUSG00000038894.7	Irs2	4.204	8.862	3.039	-1.288	0.454	-3.309	9.3e-4	0.01
ENSMUSG00000023961.16	Enpp4	2.117	4.454	1.532	-1.107	0.455	-3.327	8.8e-4	0.01
ENSMUSG00000067714.13	Lpar5	7.947	13.953	6.445	-1.006	0.343	-3.32	9.0e-4	0.01
ENSMUSG00000031822.20	Gse1	12.566	23.413	9.854	-1.169	0.29	-3.303	9.6e-4	0.011
ENSMUSG00000026546.16	Cfap45	24.531	43.707	19.737	-1.108	0.321	-3.283	0.001	0.011
ENSMUSG00000021236.16	Entpd5	35.18	62.047	28.464	-1.097	0.272	-3.303	9.6e-4	0.011
ENSMUSG00000018001.18	Cyth3	7.088	13.038	5.6	-1.089	0.351	-3.285	0.001	0.011
ENSMUSG00000013338.16	Fer1l4	66.272	114.67	54.172	-1.068	0.326	-3.278	0.001	0.011
ENSMUSG00000039672.12	Kcne2	5.017	21.687	0.85	-3.616	1.679	-3.257	0.001	0.012
ENSMUSG00000059406.8	Tmprss9	1.006	4.624	0.102	-2.352	1.686	-3.263	0.001	0.012
ENSMUSG00000043681.5	Fam25c	22.337	59.193	13.123	-2.092	0.674	-3.26	0.001	0.012
ENSMUSG00000033060.15	Lmo7	89.628	156.428	72.929	-1.09	0.292	-3.271	0.001	0.012
ENSMUSG00000056379.3	Taar1	0.349	1.273	0.118	-1.023	1.034	-3.246	0.001	0.012
ENSMUSG00000025347.4	Mettl7b	12.312	36.967	6.148	-2.409	0.787	-3.235	0.001	0.013
ENSMUSG00000025911.14	Adhfe1	1.729	4.573	1.018	-1.466	0.588	-3.242	0.001	0.013
ENSMUSG00000000253.13	Gmpr	2.015	4.847	1.307	-1.342	0.566	-3.241	0.001	0.013
ENSMUSG00000039701.11	Usp53	9.268	17.15	7.297	-1.129	0.234	-3.224	0.001	0.013
ENSMUSG00000114858.1	Gm5790	8.721	18.369	6.309	-1.406	0.471	-3.198	0.001	0.014
ENSMUSG00000109305.1	1810010D01Rik	41.256	177.088	7.298	-4.424	1.748	-3.173	0.002	0.015
ENSMUSG00000083949.1	Gm12897	2.106	10.532	0	-3.528	2.11	-3.184	0.001	0.015
ENSMUSG00000070360.5	Amy2a1	11.166	31.515	6.079	-2.199	1.853	-3.164	0.002	0.015
ENSMUSG00000013083.8	2200002J24Rik	2.883	7.206	1.803	-1.55	0.617	-3.167	0.002	0.015
ENSMUSG00000071521.4	Try10	0.518	1.83	0.19	-1.249	2.234	-3.153	0.002	0.016
ENSMUSG00000033671.18	Cep350	9.431	17.566	7.398	-1.145	0.363	-3.143	0.002	0.016
ENSMUSG00000106067.1	Gm7902	0.378	1.348	0.135	-1.048	1.06	-3.159	0.002	0.016
ENSMUSG00000089698.1	Gm2541	0.341	1.705	0	-1.435	2.121	-3.124	0.002	0.017
ENSMUSG00000053040.13	Aph1c	0.756	2.011	0.442	-1.063	0.622	-3.132	0.002	0.017
ENSMUSG00000020601.8	Trib2	0.724	1.89	0.433	-1.012	0.609	-3.135	0.002	0.017
ENSMUSG00000027661.4	Slc2a10	18.355	44.982	11.698	-1.856	0.608	-3.103	0.002	0.018
ENSMUSG00000032548.14	Slco2a1	31.687	64.833	23.4	-1.432	0.429	-3.109	0.002	0.018
ENSMUSG00000026725.17	Tnn	2.305	4.637	1.722	-1.05	0.451	-3.104	0.002	0.018
ENSMUSG00000027419.9	Pcsk2	3.572	8.953	2.227	-1.625	0.645	-3.09	0.002	0.019
ENSMUSG00000035000.8	Dpp4	6.098	13.129	4.34	-1.404	0.454	-3.088	0.002	0.019
ENSMUSG00000037974.16	Muc5ac	451.329	1794.94	115.426	-3.947	1.271	-3.066	0.002	0.02
ENSMUSG00000030616.15	Sytl2	118.395	229.289	90.672	-1.329	0.409	-3.056	0.002	0.02
ENSMUSG00000040121.5	Rep15	103.241	203.73	78.119	-1.372	0.444	-3.041	0.002	0.021
ENSMUSG00000075590.4	Nrbp2	6.958	13.378	5.353	-1.178	0.344	-3.046	0.002	0.021
ENSMUSG00000037242.8	Clic4	73.651	127.681	60.143	-1.074	0.349	-3.048	0.002	0.021
ENSMUSG00000095366.1	Gm21860	4.363	19.306	0.628	-3.641	1.641	-3.033	0.002	0.022
ENSMUSG00000037053.6	Azgp1	1.296	3.474	0.752	-1.353	0.771	-3.016	0.003	0.023
ENSMUSG00000074264.12	Amy1	0.743	2.243	0.367	-1.246	0.918	-3.006	0.003	0.023
ENSMUSG00000093865.7	Lrit3	0.462	1.556	0.188	-1.106	1.146	-3.002	0.003	0.023
ENSMUSG00000045019.4	Acer1	5.892	23.078	1.595	-3.214	1.273	-2.993	0.003	0.024
ENSMUSG00000036814.13	Slc6a20a	11.615	21.245	9.207	-1.124	0.381	-2.996	0.003	0.024
ENSMUSG00000032010.15	Usp2	1.328	3.089	0.888	-1.115	0.466	-2.999	0.003	0.024
ENSMUSG00000006218.4	Fam131c	2.048	4.793	1.362	-1.295	0.598	-2.966	0.003	0.026
ENSMUSG00000083530.1	Gm13867	0.743	2.519	0.299	-1.438	1.063	-2.947	0.003	0.027
ENSMUSG00000028854.9	Slc9a1	38.162	67.792	30.755	-1.115	0.33	-2.94	0.003	0.027
ENSMUSG00000030087.11	Klf15	1.482	4.571	0.71	-1.704	0.93	-2.927	0.003	0.028
ENSMUSG00000037060.3	Cavin3	27.122	46.821	22.198	-1.044	0.361	-2.926	0.003	0.028
ENSMUSG00000090145.7	Ugt1a6b	0.859	3.984	0.078	-2.209	1.936	-2.909	0.004	0.029
ENSMUSG00000024682.3	Gif	113.047	338.605	56.658	-2.558	0.885	-2.889	0.004	0.031
ENSMUSG00000078686.11	Mup9	1.066	2.561	0.692	-1.073	1.026	-2.866	0.004	0.033
ENSMUSG00000031097.15	Tnni2	27.854	48.288	22.745	-1.054	0.369	-2.868	0.004	0.033
ENSMUSG00000017344.4	Vtn	0.97	2.499	0.587	-1.14	0.82	-2.853	0.004	0.034
ENSMUSG00000022546.5	Gpt	44.928	76.073	37.142	-1.015	0.376	-2.853	0.004	0.034
ENSMUSG00000006651.8	Aplp1	6.007	11.212	4.706	-1.098	0.439	-2.815	0.005	0.037
ENSMUSG00000110438.1	Gm45756	1.518	4.342	0.812	-1.559	0.884	-2.801	0.005	0.038
ENSMUSG00000023092.16	Fhl1	345.361	782.579	236.057	-1.725	0.518	-2.79	0.005	0.039
ENSMUSG00000069045.11	Ddx3y	2.768	11.297	0.636	-2.91	2.228	-2.742	0.006	0.044
ENSMUSG00000022091.6	Sorbs3	7.522	15.414	5.549	-1.326	0.522	-2.737	0.006	0.044
ENSMUSG00000032192.9	Gnb5	9.401	17.555	7.362	-1.15	0.351	-2.741	0.006	0.044
ENSMUSG00000043439.5	Epop	16.678	28.538	13.713	-1.005	0.366	-2.744	0.006	0.044
ENSMUSG00000097829.3	Myadm	2.35	11.752	0	-3.673	3.679	-2.707	0.007	0.048
ENSMUSG00000037852.8	Cpe	27.19	48.047	21.975	-1.094	0.419	-2.697	0.007	0.048
ENSMUSG00000034903.18	Cobll1	7.299	13.615	5.72	-1.121	0.249	-2.694	0.007	0.049
