# Supplementary material for: ARID1A mutation drives gastric tumorigenesis via activating type 2 immune dominant microenvironment
Source: iScience. 2025 Jul 15;28(8):113117. doi: 10.1016/j.isci.2025.113117 (PMC12319253; doi:10.1016/j.isci.2025.113117)
Supplement: Table S3. Genes with differentially upregulated expression in Arid1a-mutated mice analyzed with a Venn diagram, related to Figure 2 [file mmc4.xlsx]

## Sheet: Sheet1
Upregulated DEGs in Arid1a-mutated mice analyzed with Venn diagram.
Arid up|Ap16 up|APIK up|APP up	Arid up	Ap16 up	APIK up	APP up	Arid up|Ap16 up	Arid up|APIK up	Arid up|APP up	Ap16 up|APIK up	Ap16 up|APP up	APIK up|APP up	Arid up|Ap16 up|APIK up	Arid up|Ap16 up|APP up	Arid up|APIK up|APP up	Ap16 up|APIK up|APP up
Tff3	Rab3b	Hgfac	Gm8822	Gm13394	Edn3	Gpd1	Gm42715	Lars2	mt-Nd3	Sox4	Eno1b	S100a13	AA467197	Inhba
Clu	Gm9625	Man2a1	Ehf	Gm10020	Prom2	Gm20075	Mis18a	Casc4	Crip2	Ctsl	St6gal2	Eva1c	Egln3	Aqp1
Il33	Clca1	Car12	Wdfy1	Gm7336	Krt14	Pkp2	Gsdme	Arntl	Synpo2	Vnn1	Cyp3a13	Prss28	Onecut2	Lrg1
Fbln1	Txndc12	Soat1	Myo1b	Cd9	Cdc25b	BC002163	Tmem40	Enpp1	Tmem252	Tfrc	Spink4	Pkib	Skap2	Ffar2
Marcksl1	Tpmt	Ctsz	Mtcl1	Nupr1	4930438A08Rik	Ccdc71l	Mtus2	Golm1	Ly6k	Ccng1	Hif1a	Tusc1	Anxa8	Abcb9
Gm9973	Gm8730	Creb3l1	Brca1	Rpl15-ps2	Map7d1	As3mt	Gp2	Matn2	Rgs1	Mmp14	Sh3kbp1	Gm6158	Krt4	Chpf
Serpinf2	Wnt11	Enc1	Itgav	Cdh6	Krt13	Tmem253	Gm38317	Ulbp1	Ly6h	Tubb2b	Gm29216		Nectin3	Cadm1
B2m	Rps12l1	Gkn3	mt-Nd5	Uxs1	Gpat3	Cst6		Fmnl2		Hsd11b2	Gm6472		Btnl1	Ly6d
Reg1	Tcf7l2	Pros1	Pdia4	Map2	Add2	Mogat2		Lox		Pmepa1	Gm4737		Tmem267	Col9a3
Fgf1	Igip	Cpa3	Il18rap	Grip2	Fam221a	Ctnnb1		Fgfr2		Serpine2	Gm15920		Dhrs1	Selp
Rdh10	Abcc8	Tram2	Itga2	AC154767.1	Cgref1	Btnl6		Gaa		Il4ra	Ptprr		Ces2e	Igfbp5
Apoc2	Ermn	Gm14698	Rpl35a-ps6	1810022K09Rik	Ksr1	Abcg2		Pm20d1		Ddit4	Pcna-ps2		Jchain	Rpl14-ps1
F5	Pqlc3	Col11a2	Ahcyl2	Npc2	Krt12	Btnl2		Ppic		Duoxa2	BC030870		Prss27	Sox9
Cldn2	Nhlrc1	Aqp5	Pde7a	Gm4353	Kcnj12	Slc39a5		Plod1		Dll1	Depdc7		Trim31	Creb3l4
St3gal4	Cpa1	Gcnt1	Gm6969	Dpysl2	Galnt5	Myo7b		Tmem55a		Apobec3	Cdhr5		BC025446	Igfbp4
mt-Co2	Muc3a	Arc	Ints2	Pfdn4	Muc6	2310057J18Rik		Spry4		Gpx2	Zfp990		Calml4	Fads2
Gpr55	Prss2	E2f2	Onecut3	Atp5g2	Adra2a	Tbx3		Fgf7		Ier3	Pnp2		B4galt4	Arhgef10l
Elovl5	Cdx2	Obsl1	Mdga1	Abca5	Lrrc4	Cyp4f14		Mcoln2		Medag	Spink1		Cdh17	Vamp7
Sprr2a3	Try5	Ephb3	Galnt1	S100a1	Ppfia3	Ush1c		Runx3		Tnfrsf11b	Trex1		Naip1	Gja1
mt-Atp6	Gm28438	Prob1	Gm9855	Sord	Mb	Ifit1bl2		BC022960		Il1a	Gm48499		Cyp4f40	Trpv4
Cfi	Creb3l3	Spdef	Tnfaip3	Gm4459	Ctrb1	Sh2d6		Cp		Pik3r3	Rtl5		Clrn3	P2ry10
Fgl2	Defa30	Cma1	Lpgat1	Gabrp	Itln1	Slc3a1		Nnt		Fads1	Retnlb		Ccl6	Mmp3
Mcpt2	Defa3	Rflna	Adcy8	Tmem28	Plcd3	Isx		Gm15899		Prdx4	Erich5		Themis3	Cyr61
Pigr	Glod5	D630039A03Rik	Ugt2a3	Actg2	Kiss1r	Muc2		Alox5ap		Ttc9	Rasl11a		Tldc2	Serpine1
Ildr1	Scel	Slc1a2	Tmem45a	Gar1	Nrg4	Ace2		Slc35g2		Plek	Gm12191		BC064078	Mycn
AC109138.7	AI606181	Apol7c	mt-Cytb	Tagln	Phox2a	Gucy2c		C1ra		Lrp2	Gm12895		Mgam	Il1rn
Cftr	Dusp10	Tmprss7	Clca3a2	Polr2k	Clca4a	Tmprss15		Gm15452		Adgrl3	Gm7993		Tnfsfm13	Ifitm3
Tm6sf2	Krt15	Pate4	Cemip	Gm8116	Fcer1a	Ms4a10		Dusp22		Stom			Miga1	Mmp19
F3	Sis	Tox	Stc1	Ndufc2	Ces2a	Slc30a10		Hist1h2ai		Gm8113			Tacstd2	Dio2
Cldn7	2010003K11Rik	Fkbp11	Adamts4	Rpl27	Gm5941	Gm2436				Asz1			Cyp2c66	Ptges
Ripply3	Cela2a	Cckbr	Actn1	Eny2	Gm26712	Tmem37				Cx3cl1			Slc7a9	Angptl4
Cfb	Gm6831	Ctsf	Dll4	Gm11225	Tpsg1	Treh				Vtcn1			Mep1b	Efemp2
Fam84a	Pck1	Mst1	Zfp703	Sox2	Kank3	Tnnt1				Col14a1			Me3	Grem1
Chit1	Slc37a2	Cck	Slc1a1	Aspn		Heph				Wfdc2			Comp	Fgfr4
Slc16a3	Slc6a19	Fosb	Glis3	5330417C22Rik		2010106E10Rik				Csf3r			Mttp	Sod3
Smim3	Gm13123	Gm10548	Gusb	Muc1		Clec2e				Prdx6			Clca4b	Prr18
Ppp1r14d	Slc15a1	Tspan33	Rab17	Sec11c		Apaf1				Upb1			Clec2h	Acot1
Acp5	H2-Q1	Copz2	Lrrc66	Tomm5		Lyz1				Plod3			Slc28a2	Rhoj
Slc39a4	2210010C04Rik	Gsc2	Mfsd4a	Des		Ggt1				Fmod			Slc13a1	Hivep3
Shf	Gm14085	Klf2	Zc3h12a	Chchd1		Arg2				Adamtsl4			Msln	Pou2af1
Epcam	Tle6	Htra3	Rap2a	Gm7658		H2-Q2				Plin2			Muc13	Icam1
Tm4sf5	Klra4	Nfil3	Igsf23	Gnpda2		Adh6a				Kif23			Ceacam18	Vwf
Prap1	Hypk	Gcg	Fgr	Snrpb2		Fabp1				Duoxa1			Otop3	P4ha1
Pear1	Ctrl	Them7	Slc19a3	Atp5l		Slc26a3				Atg9b			Exoc3l4	Loxl2
Muc3	Carmil1	Rsph9	H2-Q6	Snrpd3		Gm12396				Tnfaip2			Gm379	Bmx
Col18a1	Pnlip	Gm21541	Pkp1	Zbed3		Apoa4				S100b			Trim15	Tcf7l1
Ldhd	Krt5	Gamt	Bcl3	Hexb						Eda2r			Clca3b	Thbd
Chad	Ctrc	Gm2663	Ndnf	Usmg5						Cdh5			Ppm1j	Ccl2
Tnfrsf23	Plin1	Rinl	Casd1	Ube2v2						Tnfrsf12a			Cldn15	Cd53
Tceal9	Cfd	Tpsb2	Ublcp1	Gm9008						Chil1			Slc40a1	Glipr2
mt-Co3	Slc51a	Egr1	4931406C07Rik	Lgals1						Pea15a			Aldob	Fxyd5
mt-Nd6	Ang4	Fos	Psmb10	Ctxn3						Zrsr1			Ighv14-2	Gpc1
Il1b	Cpa2	Batf	Gm7887	Gm14434						Pxdc1			Iglc2	Wnt5a
Itih2	Lrp1	Pex5l	Cgnl1	Bax						Adam8			Lama3	Noxo1
Batf2	Defa24	Ggct	Bok	Ccr2						Sh3bgrl			Hbb-bt	Gm7367
F2	Ppbp	Gata2	Cd47	Bbc3						Flrt3				Fcer1g
Alpi	Cfap157	Hist1h2bk	Tgtp1	Cnn2						Arl4c				BC030500
Gm10093	Defa17	Apoc1	Abca1	Prorsd1						Rtn4				Rras
Hs3st1	Cela3b	Retnla	Gm4070	Bag2						Tmem132a				Gm18562
Gm10282	Abcc2	Hist1h2al	Litaf	Pcolce						Pigt				Ackr3
Pyy	Retn	Pdgfra	Iigp1	Fxyd6						Tnf				Clec4d
mt-Nd4	Gm12252	Tmem176b	Lamb1	Col8a1						Tnip3				H2-Ab1
Tff2	Leap2	AC160930.2	Trpa1	Hist2h2aa1						Rtn4rl1				Scgb2b20
Mmp13	Reg3d	Gm3375	Trim30d	Rps27l						Gpc4				Gem
Gm45551	Guca2a		Trim40	Cnn1						Plcl2				Gm13889
Cyp2c68	Gnat1		Galnt10	Art3						Clec4e				Clec4n
Aadac	Rps6-ps4		Robo1	Hspa2						Esm1				Sulf1
C130074G19Rik	Rbp7		Pmm1	Fgf10						Gnpnat1				Tmigd1
Cd44	Cpb1		Slfn4	1500011K16Rik						Col5a3				Cxcl14
Dkk3	Car3		C1qtnf6	Sgcb						Ptpro				Itm2a
Tnfsf4	Cbr2		Sh2d5	Cavin2						Gad2				Retnlg
Efemp1	Gm5905		Sesn2	Rps12						Scpep1				Il1rl1
Chil4	Mmp7		Il18r1	Chrdl1						Ier5l				Tgfb1
Gm45315	Krt6a		Trim30a	Tnfrsf9						Cxcr2				Ramp1
Cd14	Gal3st2		Tnfrsf10b	Zbtb8os						Ccr1				Ackr1
Prom1			Pvr	Apcdd1						Itgam				Spon2
Plaur			Ext1	Rab13						Clec7a				Tmem119
Dmkn			Parp14	S100a11						Slc4a11				Steap4
Wfdc1			Ntng1	Rac2						Slc25a17				Plekho1
Gjb2			Ubiad1	Klrb1b						Apln				Ifnar2
Paox			Endod1	Acta2						Naglu				Pmch
Pglyrp1			Ptprc	Fam213a						Ibsp				Ms4a6d
Ace			Synj2bp	Fundc2						Pdzrn3				Msn
mt-Nd2			Spats2	Ccl21a						Klf5				Pxdn
Ppy			Acaa1b	Timm8b						Stat4				Glipr1
Cdhr2			Itgb3	AW822252						Anxa1				Tnfsf9
Slc7a7			Nlrp3	Hhex						Fam198b				Hist1h4i
Wfdc18			Plekhg1	Gm27029						Wdr72				Fn1
Hkdc1			Vcan	Cthrc1						Trem1				Fcgr3
Mmp23			Hist2h3c1	Casp12						Acod1				Lhfp
Cxcl16			Prdx1	Wisp2						H2-Q7				Coro1a
Ggh			Wipf1	Sprr1a						Rgs16				Ppp1r18
Bdnf			Tgtp2	Diras2						Ets1				Plau
Reg3g			Gprc5b	Cav1						Fam57a				Ramp2
Palmd			Alas2	Them6						Tgm1				C1qc
Tgm2			Psmb8	Nr4a1						Igsf8				Il34
Ggt6			Pilra	Plscr3						Rilpl2				Ccl3
Emp3			Mgam2-ps	Mgp						Pfkfb3				Npy
Igfbp3			Zfp729a	Gpihbp1						Mcub				Ecscr
Nkain1			Angpt2	Rps2-ps10						Csf2rb				Ccl7
1700016K19Rik			Il13ra2	Rrad						Plk2				Fscn1
Reg3b			Tdg-ps	Hebp2						Mpeg1				Tyrobp
Ripk3			Sema7a	Macrod2						Heg1				C1qa
Mcpt1			P3h1	Myl9						Pla1a				H2-Q10
Phlda3			Ush1g	Tspan17						Irx3				Hp
Fuom			Ecel1	Tmem200a						Itgb2				Htra1
Hist1h2bq			Oasl2	Fam92a						Grasp				Hist1h2af
Celf5			Gm9847	Tmem158						Lepr				Col4a1
Akp3			Slc22a29	Rasl11b						Sell				Serpinh1
Tnfsf13			Sectm1b	Igkv5-43						Bmp1				C1qb
Hilpda			Traf1	Sh3bgr						Cd177				Tnc
Bpifb1			Inf2	Pkig						Iglc1				Mmp12
mt-Atp8			Prss12	Nr2c2ap						Otop2				S100a4
Dock11			Tm7sf2	Mustn1						Celf4				Col6a3
Ecm1			Igtp	Alkal1						Smoc2				Emilin1
Cldn3			Fmnl1	Optc						Spi1				Ms4a4a
Gcnt2			Ighm	Pdlim3						Cdkn2a				Scgb1b20
Ptgs2			Colec12	Ctxn1						Napepld				Col5a2
Col16a1			Lif	Cacna2d1						Plscr1				C1s1
Ereg			St8sia3	Abcc9						Cdkn2b				Serping1
Igha			Ajuba	Cenpw						Sox18
Olfr1033			Ddias	Fstl3						Slc15a3
S100a9			Osbp2	Gm5620						Il1f9
Tm4sf20			Mmp8	Nrp2						Lgals3bp
Ccl9			Muc4	Ifi27l2a						Lilrb4
Ccl20			Gdpd1	Cryab						Cxcr4
Prss22			Rtp4	Ly86						Cebpd
Ifitm1			Tmem236	Mylk						Ccdc80
Kdelr3			Zbtb38	Grrp1						Osm
Mmp10			Gm12896	Itga9						Mia
Vcam1			Nt5c1a	Jph2						Ltbp1
Nxnl2			Fkbp10	Nanp						Cdr2
Hba-a1			Prrg4	Lix1l						Pcsk9
Fcgrt			LT629152.1	Alg8						Hk2
Nme7			Nid2	Igkv2-109						Scmh1
Gm6166			S100g	Mlf1						Gm19220
Ggta1			Mcemp1	Lrrc25						Ctla2a
Atp1a2			Spon1	Rhoc						Clec5a
Srgn			Tap1	Gm15459						Duox2
Abhd11os			Adgrg7	Ighv1-54						Il6
Fosl1			Ifi204	Rcn3						Emcn
Mmp9			Irgm2	Cnfn						Ncf1
Cyp3a63-ps			Gda	Apoe						Gm19680
Gm4864			Fcgr4	Barx1						Lilr4b
Hbb-bs			Slc11a2	Sparcl1						Lilrb4a
Ada			Igkv12-46	Rims1						Il1f6
Grhl3			Irgm1	Serpina3n						Iglv1
Gas1			Gsta3	Sphk1						Lzts3
Cxcl5			Pcolce2	Zfp428						Ugt2b38
Il11			Igf1	Lmod1						Ttpa
Chil3			Pygl	Dact3						Adamdec1
Hba-a2			Boc	Chst12						Pam
Ivl			Serpinf1	Synm						Barx2
S100a8			Faim2	Egfl7						Prss16
Gm26992			Cox18	Crispld2						Oaf
Gm10036			Fam162a	Ltb						Cldn6
Cxcl3			Cd274	Fam216a						Pnrc1
Dynlt1a			Cyp2d10	Rgs5						Slc11a1
Aldh1a3			Serpinb6b	Ccl24						mt-Nd1
Cxcl2			Lck	Tnnt3						Hcls1
Smoc1			Lrrc19	Ighv8-12						Cd302
Nptx2			Spsb1	Gm5483						Basp1
Cyp2c55			Akr1b7	Trpv2						Sgce
Fst			Rnd1	Gal						Pdgfrb
Ltf			Xdh	Tgfb1i1						Selplg
Enpp3			Lacc1	Ogn						Arg1
Ankrd37			Serpina3g	Gm10012						Pzp
A2ml1			2024-09-05	Fbln2						S1pr1
Cxcl1			Osmr	Mfap5						Crem
Etfbkmt			Cxcl9	Ftl1-ps1						Pla2g7
Bdh2			Ift22	Ifitm2						Meox1
FO907130.1			Col15a1	Rbpms2						Srpx2
Gm15280			Pdcd5-ps	Arl5c						Plod2
Thbs1			Snx20	Fermt2						Ccl4
Tmem213			Zfp385a	Ap1s2						Lmcd1
Mcpt4			Ubd	Cald1						Tm4sf1
Cym			Slc4a4	Spata24						Ccl28
Lcn2			Cxcl10	Mrgprf						Eng
Slfn2			Aebp1	Rpl34-ps1						Slfn1
Igkc			Madcam1	Cmtm3						Flvcr1
Ccnb1ip1			Serpinb9	Thy1						Igkv6-23
Saa3			Srl	Mndal						Hao1
Gm6682			Iglv2	Tma7-ps						Fpr2
R3hdml			Col6a4	Lst1						Il1r2
Sult6b2			Erich4	Tac1						Cd38
Gm21596			Gjb4	Hand2						Il2rg
Ly6g6d			Cldn22	Nexn						Cyp2d34
H2-DMb1			Clcf1	Igkv4-57						Slpi
Gm34583			Gm11427	Igkv6-17						Lum
Mtmr11			Tkfc	Fxyd1						Mthfd2l
Crlf2			Gm6565	Cphx1						Bst2
Fam159a			Proc	Ccl11						Med21
Ctss			Gm2026	Podxl						Msr1
Pinlyp			Gbp4	Gm11847						Hcar2
Scd1			Amd2	Kit						Wfdc17
Cldn4			Csf3	Pgm5						Serf1
Timp1			Slc35f2	Tmem29						Cd52
Procr			Tnfrsf11a	Dppa3						Ncf4
Rpl3-ps1			Gatm	Ighj2						Slc46a1
Gm3650			Samd4	Ighv8-5						Ptprt
			Zbp1	Gngt2						Arid5a
			Stat1	Igkv4-58						Vwa1
			Gm12250	Gm4034						Ttc32
			Ccl5	Sct						Bcl2a1d
			Csf1	Ighv1-7						A630076J17Rik
			Csf2	Gm13841						Ighv9-3
			Hgf	Gm3608						Ifi205
			Cps1	Tgfbi						Tdrp
			Pcsk5	Ighv1-53						Clec2d
			Reg4	Dse						C5ar1
			Icam2	Rps13-ps1						Dusp9
			Acnat2	Gm7329						Fcgr2b
			Igkv3-2	Foxf1						Cd93
			Aim2							Wwtr1
			Cyp3a25							Cyp1b1
			Ighv1-15							Galnt18
			Igkv15-103							Smox
			Sprr2f							Ighv3-6
			Tctex1d2							Acat3
			Ighv14-3							Tuba1a
			Casp4							Snap25
			Gbp6							Csf1r
			Fetub							Aifm2
			Rtl8a							Plekho2
			Hdc							Prl2c2
			AC175538.1							Olfml2b
			Tprg							Ncf2
			Odaph							Samsn1
			Col1a2							Bcl2a1b
			Gzma							Igkv8-27
			Tcte2							F10
			Aox3							Pde4b
			Gbp2							Psrc1
			Mzb1							Col1a1
			Col3a1							Ceacam12
			Col5a1							Dusp1
			1700007K13Rik							Artn
			Bmp4							Igkv8-21
			Igkv19-93							Lsm5
			Gml2							Timp3
			CT030170.4							Ngf
			C3							Adm
			Hsd3b3							Gpr137b
			Ighv3-4							Aspa
			Gm46223							Ighv1-55
			Snca							Ighv1-26
			G0s2							Mcam
			Ighv1-82							Eln
			Gbp2b							Nox1
			Mup-ps23							Lemd1
			Hist1h4n							Cd34
			Gml							Ces1g
			Hist1h2ao							Igkv4-59
			Ifne							Fam167b
			Gm44126							Igkv6-15
			Psmb9							Igkv10-96
			Cd300c2							Igkv1-110
			Ceacam1							Ighv1-64
			Igkv4-55							Igfbp7
			Hist1h4m							Ifitm6
			Pthlh							Slc6a14
			Ighv1-77							Laptm5
			Gm5668							Slc12a4
			Cyp3a11							Gimap4
			Dct							Mmd
			Eci3							Mnda
										H2-Eb1
										Nup62cl
										Ms4a4c
										Pmp22
										Fbln5
										Selenom
										Chrdl2
										Ifit1bl1
										Scgb3a1
										Col4a2
										Bcl2a1a
										Gimap6
										Cd200
										Gdf15
										Irf5
										1500009C09Rik
										Sparc
										Igkv9-120
										Fstl1
										Trbc2
										Gng11
										Prelp
										Kcnj8
										Rpa3
										Igkv5-48
										Ighv1-19
										Rnf183
										2024-09-04
										P2ry14
										Pdpn
										Il3ra
										Bgn
										Col12a1
										Dcn
										Sftpd
										Rtl8b
										Cyth4
										Gm20426
										Vim
										Gm12551
										Lsp1
										Igkv1-117
										Ighv6-3
										Ly6a
										Eva1b
										Cd74
										Igkv6-25
										Ccl8
										Gpsm3
										Rdx
										Ccdc122
										Igkv14-111
										Ly6c2
										Igkv4-72
										Lyz2
										Igkv12-44
										Il23a
										Loxl1
										Ctgf
										Hspb1
										Ms4a6c
										Igkv1-133
										F2r
										H2-Aa
										Plet1
										Stfa2l1
										Ighv5-17
										Mfap4
										Nid1
										S100a3
										C1qtnf5
										Nmu
										Hist1h2ah
										Ifi47
										Ighv10-1
										Gm1821
										Plvap
										Iglc3
										S100a5
										Pde1a
										Igkv5-39
