# Supplementary material for: ARID1A mutation drives gastric tumorigenesis via activating type 2 immune dominant microenvironment
Source: iScience. 2025 Jul 15;28(8):113117. doi: 10.1016/j.isci.2025.113117 (PMC12319253; doi:10.1016/j.isci.2025.113117)
Supplement: Table S4. Gene set enrichment analysis with Hallmark gene sets between WT and Arid1a-mutated mice at the antrum based on the RNA sequence database, related to Figure 2 [file mmc5.xlsx]

## Sheet: Sheet1
Gene set enrichment analysis with Hallmark gene sets
	Arid	Ap16	Apik	APP
HALLMARK_EPITHELIAL_MESENCHYMAL_TRANSITION	1.7	2.53	2.74	2.95
HALLMARK_ALLOGRAFT_REJECTION	2.13	2.35	2.6	2.55
HALLMARK_INFLAMMATORY_RESPONSE	1.76	2.15	2.31	2.24
HALLMARK_TNFA_SIGNALING_VIA_NFKB	1.94	2.02	2.15	2.13
HALLMARK_IL6_JAK_STAT3_SIGNALING	1.77	2	2.01	1.95
HALLMARK_KRAS_SIGNALING_UP	1.55	1.96	2.06	1.94
HALLMARK_COAGULATION	1.82	1.86	1.95	1.81
HALLMARK_MYC_TARGETS_V1	1	1.3	1.56	1.75
HALLMARK_IL2_STAT5_SIGNALING	1.26	1.57	1.72	1.68
HALLMARK_INTERFERON_GAMMA_RESPONSE	1.4	2.14	2.14	1.63
