# Supplementary material for: ARID1A mutation drives gastric tumorigenesis via activating type 2 immune dominant microenvironment
Source: iScience. 2025 Jul 15;28(8):113117. doi: 10.1016/j.isci.2025.113117 (PMC12319253; doi:10.1016/j.isci.2025.113117)
Supplement: Table S5. Gene set enrichment analysis with KEGG gene sets between WT and Arid1a-mutated mice at the antrum based on the RNA sequence database, related to Figure 2 [file mmc6.xlsx]

## Sheet: Sheet1
Gene set enrichment analysis with KEGG gene sets
	Arid	Ap16	Apik	APP
KEGG_CYTOKINE_CYTOKINE_RECEPTOR_INTERACTION	2.01	2.24	2.23	2.47
KEGG_SYSTEMIC_LUPUS_ERYTHEMATOSUS	1.99	2.33	2.29	2.39
KEGG_ASTHMA	2.2	2.14	2.08	2.39
KEGG_GRAFT_VERSUS_HOST_DISEASE	2.24	2.17	2.3	2.33
KEGG_ALLOGRAFT_REJECTION	2.16	2.11	2.02	2.27
KEGG_HEMATOPOIETIC_CELL_LINEAGE	2.11	2.01	2.18	2.27
KEGG_INTESTINAL_IMMUNE_NETWORK_FOR_IGA_PRODUCTION	2.02	1.87	1.94	2.27
KEGG_AUTOIMMUNE_THYROID_DISEASE	1.88	1.92	2.01	2.22
KEGG_CELL_ADHESION_MOLECULES_CAMS	1.64	2.16	2.3	2.21
KEGG_TYPE_I_DIABETES_MELLITUS	1.82	2	1.96	2.09
