# Supplementary material for: ARID1A mutation drives gastric tumorigenesis via activating type 2 immune dominant microenvironment
Source: iScience. 2025 Jul 15;28(8):113117. doi: 10.1016/j.isci.2025.113117 (PMC12319253; doi:10.1016/j.isci.2025.113117)
Supplement: Table S6. CIBERSORTx analysis with RNA sequence analysis, related to Figure 2 [file mmc7.xlsx]

## Sheet: Sheet1
CIBERSORTx analysis with RNA sequence analysis
Mixture	Mast cells activated	B cells naive	B cells memory	Plasma cells	T cells CD8	T cells CD4 naive	T cells CD4 memory resting	T cells CD4 memory activated	T cells follicular helper	T cells regulatory (Tregs)	T cells gamma delta	NK cells resting	NK cells activated	Monocytes	Macrophages M0	Macrophages M1	Macrophages M2	Dendritic cells resting	Dendritic cells activated	Mast cells resting	Eosinophils	Neutrophils	P-value	Correlation	RMSE	Absolute score (sig.score)
WT1	0	0	0.0878367	0.0333691	0	0.159576	0.053158	0	0.0225845	0	0	0.148242	0.129816	0.000172043	0.0221005	0	0	0.286711	0.0243123	0.228799	0	0	0	-0.0662086	1.11631	1.19668
WT2	0	0	0.0941108	0.0958002	0	0.210634	0	0	0	0	0	0.133358	0	0	0	0	0.165367	0.0890077	0	0.307847	0.123196	0	0	-0.0718815	1.10296	1.21932
Arid1	0.228979	0	0.0587138	0.104597	0	0	0	0	0.0490629	0	0.0304878	0.000667467	0	0	0.1868	0	0.00393091	0.0996516	0.0634957	0.403467	0.0381219	0	0	-0.00528018	1.16212	1.26797
Arid2	0.171757	0	0.222941	0.378511	0	0.100239	0	0	0.112367	0	0	0.0688203	0	0	0.163214	0	0.0216597	0.0197663	0.147053	0.071777	0.0162325	0.0376022	0	0.0730088	1.07589	1.53194
Ap161	0.129799	0	0.117972	0.0632075	0	0.028713	0	0	0	0.108661	0	0.0692775	0	0	0.480316	0	0.194289	0	0.0489226	0.173525	0	0.0114097	0	0.0285342	1.10897	1.42609
Ap162	0.117892	0	0.12507	0.0289969	0	0.0197695	0	0	0	0.0387179	0	0.0310691	0	0	0.457588	0	0.0482984	0.219185	0.045561	0.21594	0	0.0355784	0	0.0647164	1.09501	1.38367
Apik1	0.581362	0	0.0214598	0.0793637	0	0.107119	0	0	0.00529659	0.0507937	0.0272304	0.101259	0	0	0.790264	0.0297026	0.0686577	0.0221323	0	0	0	0.0885746	0	0.120815	1.11618	1.97322
Apik2	0.407926	0	0.0991231	0.31316	0	0.0513389	0	0	0.0146569	0.0790955	0.00437411	0.0094915	0	0	0.937362	0.0276031	0.0838626	0	0	0	0	0.0963393	0	0.126229	1.09813	2.12433
APP1	0.496052	0	0.198646	0.186251	0	0.0683319	0.04207	0	0.00639264	0.0140862	0	0.0758372	0	0	0.0536191	0.00771529	0.0300474	0.293448	0.0254552	0	0.0270327	0.0307423	0	0.198598	1.03022	1.55573
APP2	0.942374	0	0.0435191	0.0554947	0	0.0549634	0	0	0.0251179	0.0690747	0.0165203	0	0	0	0.0700276	0	0.139823	0.271177	0	0	0.0788116	0.0651107	0	0.0569724	1.19003	1.83201
