# Supplementary material for: ARID1A mutation drives gastric tumorigenesis via activating type 2 immune dominant microenvironment
Source: iScience. 2025 Jul 15;28(8):113117. doi: 10.1016/j.isci.2025.113117 (PMC12319253; doi:10.1016/j.isci.2025.113117)
Supplement: Table S7. Gene set enrichment analysis with immunogram gene sets between WT and Arid1a-mutated mice at the antrum based on the RNA sequence database, related to Figure 2 [file mmc8.xlsx]

## Sheet: Sheet1
Gene set enrichment analysis with Immunogram gene sets
	ARID1A	Ap16	APIK	APP
PRIMING & ACTIVATION	1.98	1.8	2.22	2.2
T CELLS	1.82	1.9	2.21	2.19
IFNG RESPONSE	1.33	1.25	2.08	2.09
INHIBITORY CELLS (MDSCS)	1.25	1.59	2.1	2.09
INHIBITORY MOLECULES	1.4	1.51	1.88	1.89
INNATE IMMUNITY	1.51	1.64	1.87	1.88
INHIBITORY CELLS (TREGS)	1.7	1.37	1.77	1.79
GLYCOLYSIS	1.05	1.39	1.45	1.44
PROLIFERATION	1.3	1.67	1.31	1.31
RECOGNITION OF TUMOR CELLS	1.04	0.77	1.13	1.13
