# Supplementary material for: ARID1A mutation drives gastric tumorigenesis via activating type 2 immune dominant microenvironment
Source: iScience. 2025 Jul 15;28(8):113117. doi: 10.1016/j.isci.2025.113117 (PMC12319253; doi:10.1016/j.isci.2025.113117)
Supplement: Table S8. Gene set enrichment analysis with Hallmark gene sets between WT and APP (Cre) organoids based on the RNA sequence database, related to Figure 5 [file mmc9.xlsx]

## Sheet: Sheet1
Gene set enrichment analaysis with hallmark gene sets in oranoids
GS	SIZE	ES	NES	NOM p-val	FDR q-val	FWER p-val	RANK AT MAX	LEADING EDGE
HALLMARK_PI3K_AKT_MTOR_SIGNALING	105	0.42	1.46	0.006	0.274	0.223	1740	tags=18%, list=10%, signal=20%
HALLMARK_PROTEIN_SECRETION	95	0.41	1.45	0.018	0.153	0.246	4026	tags=34%, list=23%, signal=43%
HALLMARK_HYPOXIA	198	0.35	1.33	0.014	0.315	0.566	3110	tags=35%, list=18%, signal=42%
HALLMARK_MTORC1_SIGNALING	197	0.33	1.29	0.045	0.351	0.713	2819	tags=25%, list=16%, signal=30%
HALLMARK_CHOLESTEROL_HOMEOSTASIS	73	0.39	1.28	0.086	0.295	0.732	2811	tags=29%, list=16%, signal=34%
HALLMARK_IL2_STAT5_SIGNALING	199	0.33	1.26	0.032	0.286	0.785	3110	tags=27%, list=18%, signal=33%
HALLMARK_HEDGEHOG_SIGNALING	36	0.4	1.17	0.228	0.557	0.975	1558	tags=17%, list=9%, signal=18%
HALLMARK_INTERFERON_GAMMA_RESPONSE	193	0.31	1.16	0.101	0.496	0.978	3284	tags=32%, list=19%, signal=38%
HALLMARK_INTERFERON_ALPHA_RESPONSE	94	0.33	1.12	0.232	0.601	0.992	2114	tags=27%, list=12%, signal=30%
HALLMARK_HEME_METABOLISM	191	0.29	1.1	0.208	0.612	0.997	4119	tags=33%, list=23%, signal=43%
HALLMARK_MYOGENESIS	200	0.29	1.1	0.21	0.559	0.997	2872	tags=21%, list=16%, signal=25%
HALLMARK_ALLOGRAFT_REJECTION	195	0.28	1.1	0.209	0.545	0.997	3188	tags=21%, list=18%, signal=25%
HALLMARK_OXIDATIVE_PHOSPHORYLATION	198	0.28	1.06	0.269	0.639	0.999	5380	tags=37%, list=31%, signal=52%
HALLMARK_KRAS_SIGNALING_UP	199	0.28	1.06	0.295	0.593	0.999	2791	tags=25%, list=16%, signal=30%
HALLMARK_ESTROGEN_RESPONSE_EARLY	197	0.28	1.06	0.277	0.562	0.999	2375	tags=19%, list=13%, signal=22%
HALLMARK_APOPTOSIS	161	0.28	1.05	0.335	0.549	1	2914	tags=24%, list=17%, signal=29%
HALLMARK_P53_PATHWAY	198	0.26	1.01	0.411	0.679	1	4140	tags=31%, list=23%, signal=40%
HALLMARK_REACTIVE_OXYGEN_SPECIES_PATHWAY	49	0.32	1	0.44	0.661	1	3682	tags=35%, list=21%, signal=44%
HALLMARK_FATTY_ACID_METABOLISM	154	0.26	0.98	0.499	0.704	1	2874	tags=19%, list=16%, signal=22%
HALLMARK_ANGIOGENESIS	36	0.33	0.96	0.518	0.748	1	2216	tags=25%, list=13%, signal=29%
HALLMARK_ESTROGEN_RESPONSE_LATE	197	0.25	0.95	0.62	0.751	1	2827	tags=21%, list=16%, signal=25%
HALLMARK_UV_RESPONSE_UP	156	0.25	0.93	0.624	0.772	1	1962	tags=15%, list=11%, signal=17%
HALLMARK_XENOBIOTIC_METABOLISM	196	0.24	0.9	0.752	0.838	1	2737	tags=19%, list=16%, signal=22%
HALLMARK_APICAL_SURFACE	44	0.29	0.88	0.678	0.868	1	2754	tags=30%, list=16%, signal=35%
HALLMARK_ADIPOGENESIS	200	0.23	0.87	0.846	0.863	1	2921	tags=21%, list=17%, signal=24%
HALLMARK_UNFOLDED_PROTEIN_RESPONSE	112	0.23	0.8	0.934	0.963	1	3608	tags=22%, list=20%, signal=28%
HALLMARK_ANDROGEN_RESPONSE	99	0.21	0.74	0.955	0.973	1	4559	tags=35%, list=26%, signal=47%
