# Supplementary material for: ARID1A mutation drives gastric tumorigenesis via activating type 2 immune dominant microenvironment
Source: iScience. 2025 Jul 15;28(8):113117. doi: 10.1016/j.isci.2025.113117 (PMC12319253; doi:10.1016/j.isci.2025.113117)
Supplement: Table S9. Genes with differentially upregulated expression in APP (Cre) organoids, related to Figure 5 [file mmc10.xlsx]

## Sheet: Sheet1
Upregulated DEGs in APP (Cre) organoids
ID	Symbol	ExpMean	Exp WT organoids	Exp APP organoids	log2FC	lfcSE	Stat	p-value	padj
ENSMUSG00000083773.4	Gm13394	1510.86	1.346	3020.36	10.331	1.035	10.765	5.1e-27	6.7e-25
ENSMUSG00000083833.4	Gm13841	312.248	0.147	624.349	9.091	1.421	8.59	8.7e-18	5.7e-16
ENSMUSG00000083061.1	Gm12191	261.341	0	522.683	9.033	1.457	8.306	9.9e-17	6.0e-15
ENSMUSG00000059040.4	Eno1b	130.294	0	260.589	8.031	1.447	10.504	8.3e-26	9.9e-24
ENSMUSG00000091957.3	Rps2-ps10	748.958	5.881	1492.04	7.761	0.157	50.922	0	0
ENSMUSG00000100801.1	Gm15459	185.455	1.701	369.21	7.099	0.194	40.114	0	0
ENSMUSG00000057262.2	Gm10020	38.526	0	77.052	6.286	1.464	7.728	1.1e-14	5.3e-13
ENSMUSG00000027485.15	Bpifb1	50.289	0.368	100.21	6.209	0.801	10.166	2.8e-24	3.1e-22
ENSMUSG00000078636.4	Gm7336	390.375	9.866	770.885	6.15	0.643	9.783	1.3e-22	1.3e-20
ENSMUSG00000080242.5	Gm15487	33.615	0	67.23	6.092	1.483	6.945	3.8e-12	1.3e-10
ENSMUSG00000080893.1	Gm15920	43.896	0.973	86.82	5.476	0.739	8.625	6.4e-18	4.2e-16
ENSMUSG00000034634.7	Ly6d	834.5	50.125	1618.88	4.986	0.143	35.154	1.0e-270	5.4e-267
ENSMUSG00000050762.5	Prss27	23.939	0.567	47.311	4.946	0.872	7.339	2.1e-13	9.0e-12
ENSMUSG00000100309.1	Gm6644	15.434	0.063	30.805	4.903	1.062	8.058	7.7e-16	4.3e-14
ENSMUSG00000096403.2	Gm9825	12.767	0	25.535	4.73	1.479	7.078	1.5e-12	5.4e-11
ENSMUSG00000069008.3	Gm5537	12.553	5.6e-4	25.106	4.705	1.468	7.647	2.1e-14	9.7e-13
ENSMUSG00000037974.16	Muc5ac	29.745	1.62	57.87	4.49	1.866	2.761	0.006	0.034
ENSMUSG00000022595.7	Lypd2	14.511	0.452	28.57	4.348	0.876	6.709	2.0e-11	6.3e-10
ENSMUSG00000004267.16	Eno2	47.881	3.586	92.177	4.345	0.17	26.266	4.6e-152	1.1e-148
ENSMUSG00000061524.8	Zic2	9.54	0	19.079	4.328	1.458	8.148	3.7e-16	2.1e-14
ENSMUSG00000029372.7	Ppbp	33.143	2.581	63.706	4.175	0.852	5.435	5.5e-8	1.0e-6
ENSMUSG00000051367.8	Six1	9.603	0.22	18.985	4.034	0.556	13.083	4.1e-39	9.2e-37
ENSMUSG00000042306.11	S100a14	157.025	17.785	296.265	3.984	0.684	5.83	5.5e-9	1.3e-7
ENSMUSG00000030017.2	Reg3g	773.168	99.906	1446.43	3.842	0.422	9.178	4.4e-20	3.4e-18
ENSMUSG00000026204.15	Ptprn	11.695	0.73	22.661	3.773	0.258	19.066	4.8e-81	4.3e-78
ENSMUSG00000085666.3	Gm9855	6.539	0.064	13.015	3.72	1.082	7.172	7.4e-13	2.9e-11
ENSMUSG00000030228.18	Pik3c2g	18.412	1.85	34.975	3.658	0.223	18.043	9.0e-73	6.8e-70
ENSMUSG00000032083.8	Apoa1	7.587	0.295	14.878	3.616	0.627	9.042	1.5e-19	1.1e-17
ENSMUSG00000041703.7	Zic5	5.962	0.053	11.871	3.611	0.531	13.595	4.3e-42	1.2e-39
ENSMUSG00000022598.6	Psca	408.873	62.174	755.572	3.582	0.485	7.427	1.1e-13	4.8e-12
ENSMUSG00000113637.1	Gm7049	5.456	0	10.912	3.574	1.476	7.17	7.5e-13	2.9e-11
ENSMUSG00000098915.1	Rpl15-ps2	9.329	0.63	18.029	3.545	0.74	6.696	2.1e-11	6.8e-10
ENSMUSG00000013523.13	Bcas1	22.016	2.653	41.378	3.536	0.942	5.01	5.4e-7	8.8e-6
ENSMUSG00000036731.7	Cysrt1	42.963	6.467	79.46	3.43	0.3	12.123	8.0e-34	1.6e-31
ENSMUSG00000049128.7	Ivl	41.212	6.344	76.08	3.392	0.721	4.973	6.6e-7	1.0e-5
ENSMUSG00000050359.7	Sprr1a	222.889	37.994	407.783	3.39	0.669	5.115	3.1e-7	5.3e-6
ENSMUSG00000095026.2	Gm3336	11.511	1.219	21.803	3.361	0.403	10.518	7.1e-26	8.6e-24
ENSMUSG00000114547.1	AC154767.1	4.85	0.055	9.645	3.334	1.09	6.917	4.6e-12	1.6e-10
ENSMUSG00000074653.10	Lrrc31	4.618	0.048	9.188	3.282	0.735	8.959	3.3e-19	2.4e-17
ENSMUSG00000024697.3	Gna14	18.653	2.898	34.408	3.183	0.172	20.858	1.3e-96	1.5e-93
ENSMUSG00000029082.17	Bst1	23.716	3.916	43.517	3.179	0.674	5.302	1.1e-7	2.1e-6
ENSMUSG00000030208.15	Emp1	67.376	12.703	122.049	3.167	0.71	4.58	4.7e-6	6.3e-5
ENSMUSG00000007888.15	Crlf1	14.709	2.257	27.161	3.112	0.293	11.048	2.2e-28	3.3e-26
ENSMUSG00000038843.17	Gcnt1	15.567	2.574	28.559	3.048	0.703	5.133	2.9e-7	4.9e-6
ENSMUSG00000020609.14	Apob	7.553	0.877	14.23	3.021	1.131	3.518	4.3e-4	0.004
ENSMUSG00000026327.8	Serpinb11	19.094	3.565	34.623	2.964	0.245	13.418	4.8e-41	1.2e-38
ENSMUSG00000038600.12	Atp6v0a4	5.599	0.506	10.692	2.957	0.368	12.605	2.0e-36	4.2e-34
ENSMUSG00000061062.4	Gm10093	3.772	0.092	7.452	2.952	0.742	8.767	1.8e-18	1.3e-16
ENSMUSG00000050974.4	Gm9847	3.311	0	6.621	2.93	1.67	4.622	3.8e-6	5.3e-5
ENSMUSG00000003418.11	St8sia6	10.792	1.749	19.836	2.922	0.514	6.467	1.0e-10	2.9e-9
ENSMUSG00000033847.15	Pla2g4c	16.874	3.581	30.167	2.766	0.542	5.662	1.5e-8	3.2e-7
ENSMUSG00000023013.5	Aqp2	6.909	1.038	12.781	2.757	0.445	8.198	2.4e-16	1.4e-14
ENSMUSG00000066071.6	Cyp4a12a	3.066	0.075	6.057	2.715	0.682	9.235	2.6e-20	2.0e-18
ENSMUSG00000028255.6	Clca1	22.252	5.204	39.301	2.7	1.222	2.62	0.009	0.048
ENSMUSG00000040747.9	Cd53	8.624	1.631	15.617	2.659	0.319	10.233	1.4e-24	1.6e-22
ENSMUSG00000045954.7	Cavin2	36.865	9.512	64.219	2.633	0.471	5.862	4.6e-9	1.1e-7
ENSMUSG00000048373.8	Fgfbp1	43.406	11.423	75.388	2.62	0.878	3.088	0.002	0.014
ENSMUSG00000045027.6	Prss22	133.871	37.804	229.939	2.573	0.531	4.912	9.0e-7	1.4e-5
ENSMUSG00000006269.7	Atp6v1b1	4.379	0.566	8.192	2.554	0.475	7.49	6.9e-14	3.1e-12
ENSMUSG00000030935.15	Acsm3	18.555	4.803	32.306	2.521	0.789	5.42	6.0e-8	1.1e-6
ENSMUSG00000041261.9	Car8	7.537	1.562	13.512	2.502	0.242	12.937	2.8e-38	6.2e-36
ENSMUSG00000059325.14	Hopx	34.931	9.823	60.039	2.496	0.189	14.185	1.1e-45	4.1e-43
ENSMUSG00000024059.10	Clip4	18.947	5.02	32.874	2.492	0.201	13.964	2.6e-44	8.0e-42
ENSMUSG00000037254.18	Itih2	8.109	1.755	14.462	2.489	0.304	11.447	2.4e-30	3.9e-28
ENSMUSG00000064052.2	Gm5089	2.305	0	4.609	2.488	1.522	6.312	2.8e-10	7.5e-9
ENSMUSG00000021751.13	Acox2	36.059	10.291	61.826	2.476	0.685	3.383	7.2e-4	0.006
ENSMUSG00000045777.14	Ifitm10	19.45	5.234	33.667	2.475	0.466	5.512	3.5e-8	7.1e-7
ENSMUSG00000028699.9	Tspan1	81.435	24.176	138.695	2.472	0.147	16.919	3.3e-64	1.8e-61
ENSMUSG00000069171.14	Nr2f1	2.543	0.086	5.001	2.466	0.648	9.15	5.7e-20	4.4e-18
ENSMUSG00000023959.8	Clic5	3.631	0.429	6.833	2.455	0.285	14.07	5.8e-45	1.9e-42
ENSMUSG00000071341.4	Egr4	2.246	0.014	4.479	2.434	1.474	5.588	2.3e-8	4.7e-7
ENSMUSG00000037994.14	Slc9b2	6.038	1.224	10.852	2.414	0.357	5.358	8.4e-8	1.6e-6
ENSMUSG00000056737.14	Capg	291.217	92.064	490.371	2.401	0.111	22.494	4.7e-112	6.6e-109
ENSMUSG00000071356.7	Reg3b	1360.42	437.391	2283.45	2.382	0.397	6.003	1.9e-9	4.7e-8
ENSMUSG00000069049.11	Eif2s3y	43.662	13.751	73.573	2.338	0.142	16.564	1.3e-61	6.3e-59
ENSMUSG00000026315.13	Serpinb8	14.587	4.182	24.993	2.327	0.258	8.693	3.5e-18	2.4e-16
ENSMUSG00000039131.15	Gipc2	37.759	11.887	63.632	2.326	0.189	12.754	3.0e-37	6.3e-35
ENSMUSG00000029695.13	Aass	3.474	0.49	6.458	2.323	0.353	11.614	3.5e-31	5.9e-29
ENSMUSG00000069045.11	Ddx3y	15.111	4.5	25.723	2.281	0.162	15.067	2.7e-51	1.0e-48
ENSMUSG00000056673.14	Kdm5d	14.2	4.191	24.21	2.28	0.146	15.365	2.8e-53	1.2e-50
ENSMUSG00000046804.13	Phgr1	17.677	5.414	29.939	2.27	0.481	5.145	2.7e-7	4.6e-6
ENSMUSG00000044303.6	Cdkn2a	105.128	35.665	174.59	2.26	0.172	13.472	2.3e-41	5.9e-39
ENSMUSG00000016356.18	Col20a1	4.797	1.006	8.587	2.257	0.242	11.738	8.1e-32	1.4e-29
ENSMUSG00000033533.14	Acsm1	2.628	0.263	4.993	2.246	0.706	5.894	3.8e-9	8.8e-8
ENSMUSG00000032454.9	Rbp2	8.196	2.214	14.177	2.24	0.581	4.674	3.0e-6	4.2e-5
ENSMUSG00000032060.10	Cryab	21.561	6.894	36.228	2.238	0.319	8.398	4.5e-17	2.8e-15
ENSMUSG00000029120.10	Ppp2r2c	6.68	1.711	11.649	2.222	0.505	5.469	4.5e-8	8.8e-7
ENSMUSG00000007783.10	Cpt1c	7.935	2.161	13.708	2.218	0.293	10.571	4.1e-26	5.2e-24
ENSMUSG00000041984.2	Rptn	2.188	0.141	4.235	2.197	0.475	10.412	2.2e-25	2.5e-23
ENSMUSG00000028838.11	Extl1	6.759	1.885	11.632	2.131	0.405	3.465	5.3e-4	0.004
ENSMUSG00000020354.15	Sgcd	2.047	0.134	3.96	2.129	1.799	2.722	0.006	0.037
ENSMUSG00000074217.8	2210011C24Rik	9.886	3.075	16.697	2.119	0.413	4.604	4.1e-6	5.7e-5
ENSMUSG00000025408.15	Ddit3	68.854	25.535	112.174	2.093	0.177	12.168	4.6e-34	9.0e-32
ENSMUSG00000039347.7	Atp6v0e2	20.361	7.198	33.523	2.074	0.229	9.756	1.7e-22	1.6e-20
ENSMUSG00000079834.2	Tmlhe	6.796	2.001	11.591	2.069	0.271	9.354	8.4e-21	7.0e-19
ENSMUSG00000037465.10	Klf10	61.954	23.507	100.402	2.049	0.188	5.197	2.0e-7	3.5e-6
ENSMUSG00000063651.11	Cnfn	1.557	0	3.115	2.041	1.831	3.741	1.8e-4	0.002
ENSMUSG00000060548.13	Tnfrsf19	49.291	18.759	79.823	2.032	0.114	18.236	2.7e-74	2.1e-71
ENSMUSG00000032715.9	Trib3	3.909	0.93	6.888	2.031	0.392	7.382	1.6e-13	6.6e-12
ENSMUSG00000005413.8	Hmox1	55.78	21.382	90.179	2.026	0.204	10.362	3.7e-25	4.2e-23
ENSMUSG00000022938.7	Fam3b	90.748	35.475	146.022	2.011	0.622	3.282	0.001	0.008
ENSMUSG00000030064.16	Frmd4b	17.544	6.377	28.71	2.01	0.167	11.74	7.9e-32	1.4e-29
ENSMUSG00000057897.14	Camk2b	12.099	4.237	19.961	2.001	0.193	12.582	2.7e-36	5.6e-34
ENSMUSG00000030711.15	Sult1a1	9.043	3.047	15.039	1.987	0.317	7.223	5.1e-13	2.0e-11
ENSMUSG00000116030.1	AC157583.1	20.692	7.747	33.637	1.985	0.584	3.619	3.0e-4	0.003
ENSMUSG00000021359.16	Tfap2a	2.024	0.221	3.827	1.983	0.523	6.943	3.8e-12	1.3e-10
ENSMUSG00000026430.16	Rassf5	8.314	2.763	13.864	1.982	0.231	9.206	3.4e-20	2.6e-18
ENSMUSG00000020105.9	Lrig3	38.737	15.094	62.38	1.978	0.119	17.336	2.5e-67	1.6e-64
ENSMUSG00000034112.9	Atp2c2	7.119	2.295	11.943	1.974	0.247	9.593	8.5e-22	7.6e-20
ENSMUSG00000029375.6	Cxcl15	2.151	0.278	4.023	1.974	0.543	7.193	6.3e-13	2.5e-11
ENSMUSG00000028926.15	Cdk14	2.857	0.569	5.146	1.97	0.293	11.192	4.4e-29	6.7e-27
ENSMUSG00000091387.2	Gcnt4	4.523	1.278	7.769	1.945	0.667	3.909	9.3e-5	9.3e-4
ENSMUSG00000032816.15	Igdcc4	4.33	1.201	7.458	1.942	0.291	8.786	1.5e-18	1.1e-16
ENSMUSG00000031737.11	Irx5	2.524	0.457	4.591	1.94	0.449	7.466	8.3e-14	3.6e-12
ENSMUSG00000087230.10	Mroh3	13.952	5.209	22.695	1.932	0.284	7.509	6.0e-14	2.7e-12
ENSMUSG00000027896.15	Slc16a4	8.248	2.847	13.649	1.929	0.28	8.482	2.2e-17	1.4e-15
ENSMUSG00000031734.13	Irx3	2.253	0.365	4.141	1.913	0.445	7.948	1.9e-15	1.0e-13
ENSMUSG00000022696.17	Sidt1	4.986	1.512	8.459	1.913	0.262	7.937	2.1e-15	1.1e-13
ENSMUSG00000068457.14	Uty	16.016	6.145	25.887	1.912	0.16	14.12	2.9e-45	9.7e-43
ENSMUSG00000000290.13	Itgb2	2.499	0.469	4.528	1.912	0.442	7.2	6.0e-13	2.3e-11
ENSMUSG00000013698.12	Pea15a	373.084	156.665	589.503	1.905	0.087	21.773	4.2e-105	5.2e-102
ENSMUSG00000002228.7	Ppm1j	13.37	5.09	21.649	1.895	0.37	6.232	4.6e-10	1.2e-8
ENSMUSG00000113993.1	Gm47659	3.19	0.78	5.601	1.891	0.912	3.081	0.002	0.014
ENSMUSG00000044921.5	Rassf9	41.61	17.117	66.103	1.889	0.118	16.037	7.1e-58	3.2e-55
ENSMUSG00000032899.14	Styk1	43.332	17.878	68.785	1.886	0.151	13.51	1.4e-41	3.7e-39
ENSMUSG00000015962.5	1700016C15Rik	11.147	4.173	18.12	1.886	0.387	5.492	4.0e-8	7.8e-7
ENSMUSG00000005089.15	Slc1a2	1.548	0.087	3.009	1.882	0.511	5.134	2.8e-7	4.8e-6
ENSMUSG00000064267.13	Hvcn1	1.425	0.035	2.814	1.882	1.053	4.983	6.3e-7	1.0e-5
ENSMUSG00000026072.12	Il1r1	29.321	11.955	46.687	1.88	0.135	13.382	7.7e-41	1.9e-38
ENSMUSG00000021213.12	Akr1c13	47.722	19.897	75.547	1.873	0.534	3.414	6.4e-4	0.005
ENSMUSG00000004151.17	Etv1	2.141	0.349	3.933	1.871	0.363	9.2	3.6e-20	2.8e-18
ENSMUSG00000052302.6	Tbc1d30	10.131	3.79	16.472	1.867	0.211	8.135	4.1e-16	2.3e-14
ENSMUSG00000057948.12	Unc13d	13.675	5.333	22.018	1.862	0.28	6.086	1.2e-9	2.9e-8
ENSMUSG00000063767.4	S100a7a	2.641	0.573	4.709	1.86	0.617	4.976	6.5e-7	1.0e-5
ENSMUSG00000045838.8	A430105I19Rik	30.331	12.594	48.069	1.852	0.164	11.639	2.6e-31	4.5e-29
ENSMUSG00000041515.9	Irf8	2.129	0.359	3.898	1.85	0.477	6.986	2.8e-12	1.0e-10
ENSMUSG00000028943.18	Espn	26.889	11.125	42.654	1.848	0.164	9.508	1.9e-21	1.7e-19
ENSMUSG00000038963.15	Slco4a1	90.444	38.917	141.971	1.841	0.359	5.291	1.2e-7	2.2e-6
ENSMUSG00000096001.2	2610528A11Rik	1.284	0	2.569	1.835	1.815	3.808	1.4e-4	0.001
ENSMUSG00000027376.15	Prom2	3.007	0.758	5.256	1.832	0.365	7.476	7.7e-14	3.4e-12
ENSMUSG00000090509.2	Sfta2	5.396	1.811	8.981	1.828	0.783	2.784	0.005	0.032
ENSMUSG00000079620.13	Muc4	3.337	0.907	5.767	1.827	0.274	13.404	5.7e-41	1.4e-38
ENSMUSG00000090394.8	4930523C07Rik	21.861	9.054	34.668	1.827	0.152	6.95	3.7e-12	1.3e-10
ENSMUSG00000038319.14	Kcnh2	5.929	2.047	9.81	1.827	0.295	6.151	7.7e-10	2.0e-8
ENSMUSG00000032289.15	Thsd4	4.28	1.326	7.234	1.824	0.282	6.839	8.0e-12	2.7e-10
ENSMUSG00000067860.11	Zic3	4.994	1.644	8.345	1.822	0.285	8.115	4.9e-16	2.7e-14
ENSMUSG00000095597.2	Gm6472	39.501	16.864	62.139	1.822	0.406	4.667	3.1e-6	4.3e-5
ENSMUSG00000019997.11	Ctgf	621.091	274.986	967.196	1.811	0.414	4.329	1.5e-5	1.8e-4
ENSMUSG00000030336.14	Cd27	5.879	2.064	9.695	1.804	0.52	3.895	9.8e-5	9.8e-4
ENSMUSG00000026417.13	Pigr	47.003	20.409	73.596	1.801	0.441	4.156	3.2e-5	3.7e-4
ENSMUSG00000030287.15	Itpr2	15.33	6.33	24.33	1.789	0.155	10.557	4.7e-26	5.9e-24
ENSMUSG00000094845.1	Tmem95	19.022	8.036	30.008	1.779	0.437	4.371	1.2e-5	1.5e-4
ENSMUSG00000054598.13	9130230L23Rik	29.967	13.007	46.926	1.775	0.229	7.743	9.7e-15	4.7e-13
ENSMUSG00000021749.6	Oit1	25.828	11.149	40.508	1.773	0.211	8.802	1.3e-18	9.4e-17
ENSMUSG00000078942.10	Naip6	1.324	0.053	2.596	1.772	0.516	10.968	5.5e-28	7.7e-26
ENSMUSG00000022505.9	Emp2	40.825	18.017	63.634	1.765	0.153	11.902	1.2e-32	2.2e-30
ENSMUSG00000070563.6	Spaca4	5.729	2.072	9.386	1.758	0.648	3.359	7.8e-4	0.006
ENSMUSG00000001270.9	Ckb	26.761	11.745	41.777	1.747	0.178	9.959	2.3e-23	2.4e-21
ENSMUSG00000044770.14	Scml4	1.81	0.291	3.328	1.745	0.517	8.669	4.4e-18	2.9e-16
ENSMUSG00000022014.15	Epsti1	3.082	0.876	5.288	1.745	0.441	5.822	5.8e-9	1.3e-7
ENSMUSG00000024810.16	Il33	107.036	48.887	165.184	1.736	0.321	5.425	5.8e-8	1.1e-6
ENSMUSG00000032322.14	Pstpip1	2.22	0.488	3.952	1.735	0.579	4.068	4.7e-5	5.1e-4
ENSMUSG00000020656.16	Grhl1	28.667	12.725	44.608	1.732	0.133	13.734	6.3e-43	1.9e-40
ENSMUSG00000050550.7	Gm11868	1.157	0	2.313	1.728	1.621	4.981	6.3e-7	1.0e-5
ENSMUSG00000002900.16	Lamb1	48.639	22.046	75.233	1.726	0.33	5.494	3.9e-8	7.7e-7
ENSMUSG00000061718.12	Ppp1r1b	149.642	69.135	230.15	1.721	0.126	13.437	3.7e-41	9.4e-39
ENSMUSG00000081755.1	Mup-ps23	2.813	0.777	4.849	1.719	0.94	2.809	0.005	0.03
ENSMUSG00000074272.10	Ceacam1	24.497	10.901	38.093	1.716	0.148	13.381	7.8e-41	1.9e-38
ENSMUSG00000028167.15	Bdh2	2.366	0.571	4.16	1.715	0.692	3.402	6.7e-4	0.005
ENSMUSG00000048826.6	Dact2	9.703	3.999	15.406	1.714	0.257	7.61	2.7e-14	1.3e-12
ENSMUSG00000027508.15	Pag1	3.946	1.314	6.577	1.711	0.227	9.84	7.6e-23	7.5e-21
ENSMUSG00000050335.17	Lgals3	141.481	65.942	217.02	1.703	0.165	9.792	1.2e-22	1.2e-20
ENSMUSG00000025969.15	Nrp2	5.452	2.038	8.866	1.699	0.251	8.524	1.5e-17	9.9e-16
ENSMUSG00000030207.15	Fam234b	4.465	1.575	7.355	1.698	0.289	7.561	4.0e-14	1.8e-12
ENSMUSG00000029650.10	Slc46a3	4.943	1.805	8.082	1.695	0.356	5.693	1.3e-8	2.7e-7
ENSMUSG00000055675.6	Kbtbd11	45.169	20.864	69.473	1.689	0.37	4.576	4.7e-6	6.4e-5
ENSMUSG00000034435.6	Tmem30b	86.401	40.397	132.406	1.688	0.139	12.35	4.9e-35	1.0e-32
ENSMUSG00000068758.8	Il3ra	13.469	5.87	21.067	1.684	0.253	7.119	1.1e-12	4.1e-11
ENSMUSG00000045679.14	Pqlc3	15.923	7.037	24.809	1.683	0.241	7.111	1.2e-12	4.4e-11
ENSMUSG00000096914.3	Galntl6	2.099	0.473	3.725	1.682	0.524	2.967	0.003	0.02
ENSMUSG00000042312.9	S100a13	40.472	18.718	62.226	1.681	0.223	7.82	5.3e-15	2.7e-13
ENSMUSG00000047793.13	Sned1	8.839	3.7	13.977	1.672	0.181	6.8	1.0e-11	3.5e-10
ENSMUSG00000071551.13	Akr1c19	14.615	6.469	22.762	1.67	0.62	2.666	0.008	0.043
ENSMUSG00000074634.12	Tmem267	14.05	6.211	21.888	1.666	0.258	6.722	1.8e-11	5.8e-10
ENSMUSG00000029102.9	Hgfac	78.373	37.155	119.591	1.66	0.479	3.902	9.5e-5	9.6e-4
ENSMUSG00000030157.5	Clec2d	28.986	13.448	44.525	1.656	0.193	8.992	2.4e-19	1.8e-17
ENSMUSG00000006310.10	Zbtb32	7.153	2.933	11.373	1.654	0.343	6.318	2.7e-10	7.3e-9
ENSMUSG00000044165.12	Bcl2l15	3.532	1.188	5.877	1.652	0.612	3.398	6.8e-4	0.005
ENSMUSG00000079139.4	Gm4204	2.773	0.831	4.715	1.642	0.606	4.127	3.7e-5	4.1e-4
ENSMUSG00000022629.17	Kif21a	8.7	3.724	13.676	1.635	0.214	8.007	1.2e-15	6.4e-14
ENSMUSG00000079559.4	Colca2	15.961	7.328	24.594	1.62	0.249	7.079	1.5e-12	5.4e-11
ENSMUSG00000029833.17	Trim24	49.718	23.942	75.494	1.617	0.136	11.779	5.0e-32	9.2e-30
ENSMUSG00000022090.10	Pdlim2	8.513	3.689	13.337	1.612	0.299	5.595	2.2e-8	4.6e-7
ENSMUSG00000022123.9	Scel	38.674	18.589	58.76	1.609	0.396	4.208	2.6e-5	3.0e-4
ENSMUSG00000031775.5	Pllp	35.492	17.077	53.906	1.603	0.189	8.662	4.6e-18	3.1e-16
ENSMUSG00000078945.10	Naip2	2.237	0.605	3.869	1.601	0.324	8.319	8.9e-17	5.4e-15
ENSMUSG00000079710.9	Gm3448	3.213	1.092	5.334	1.598	0.859	2.665	0.008	0.043
ENSMUSG00000035778.17	Ggta1	2.711	0.846	4.576	1.595	0.372	5.943	2.8e-9	6.6e-8
ENSMUSG00000098306.9	Gm28040	2.777	0.879	4.674	1.594	0.571	4.234	2.3e-5	2.7e-4
ENSMUSG00000025348.9	Itga7	5.802	2.386	9.217	1.593	0.258	7.216	5.3e-13	2.1e-11
ENSMUSG00000035429.13	Ptprh	3.457	1.22	5.694	1.592	0.367	6.053	1.4e-9	3.5e-8
ENSMUSG00000023032.12	Slc4a8	11.222	5.098	17.347	1.589	0.221	3.437	5.9e-4	0.005
ENSMUSG00000034460.9	Six4	5.909	2.455	9.362	1.584	0.196	9.916	3.6e-23	3.6e-21
ENSMUSG00000028970.9	Abcb1b	18.894	8.979	28.808	1.579	0.159	9.695	3.2e-22	2.9e-20
ENSMUSG00000066800.11	Rnasel	16.73	7.904	25.556	1.577	0.206	8.42	3.8e-17	2.3e-15
ENSMUSG00000044912.10	Syt16	34.903	17.04	52.767	1.576	0.586	3.392	6.9e-4	0.006
ENSMUSG00000050931.7	Sgms2	38.159	18.683	57.635	1.575	0.196	7.049	1.8e-12	6.6e-11
ENSMUSG00000053279.7	Aldh1a1	128.016	63.87	192.162	1.574	0.146	10.878	1.5e-27	2.0e-25
ENSMUSG00000035697.14	Arhgap45	2.477	0.753	4.202	1.569	0.366	6.705	2.0e-11	6.5e-10
ENSMUSG00000044220.13	Nkx2-3	1.491	0.257	2.724	1.567	0.605	5.641	1.7e-8	3.6e-7
ENSMUSG00000029669.14	Tspan12	52.055	25.795	78.316	1.566	0.115	13.868	9.9e-44	3.0e-41
ENSMUSG00000041920.14	Slc16a6	18.921	9.109	28.733	1.556	0.211	5.69	1.3e-8	2.7e-7
ENSMUSG00000026304.13	Rab17	2.804	0.933	4.675	1.554	0.488	4.542	5.6e-6	7.4e-5
ENSMUSG00000021065.16	Fut8	94.805	47.701	141.908	1.553	0.11	14.446	2.7e-47	9.7e-45
ENSMUSG00000039236.18	Isg20	63.032	31.599	94.465	1.55	0.166	9.609	7.3e-22	6.6e-20
ENSMUSG00000047150.8	1700001C19Rik	1.879	0.466	3.292	1.55	0.771	3.571	3.6e-4	0.003
ENSMUSG00000029378.5	Mcub	29.962	14.854	45.071	1.539	0.297	5.422	5.9e-8	1.1e-6
ENSMUSG00000037826.5	Ppm1k	36.716	18.338	55.095	1.536	0.127	14.043	8.5e-45	2.8e-42
ENSMUSG00000032908.9	Sgpp2	17.255	8.366	26.144	1.535	0.14	11.782	4.9e-32	9.0e-30
ENSMUSG00000049758.7	Olfr1318	1.607	0.339	2.875	1.533	0.454	6.272	3.6e-10	9.6e-9
ENSMUSG00000079852.4	Klra4	1.065	0.062	2.068	1.531	1.362	3.772	1.6e-4	0.002
ENSMUSG00000074635.2	3110070M22Rik	0.934	0	1.868	1.52	1.737	4.186	2.8e-5	3.3e-4
ENSMUSG00000025875.14	Tspan17	9.164	4.258	14.07	1.519	0.396	3.256	0.001	0.009
ENSMUSG00000032226.5	Gcnt3	33.935	17.121	50.748	1.514	0.371	4.244	2.2e-5	2.6e-4
ENSMUSG00000072294.5	Klf12	5.949	2.609	9.289	1.512	0.46	5.265	1.4e-7	2.5e-6
ENSMUSG00000028115.16	Bnipl	5.4	2.324	8.477	1.512	0.379	5.161	2.5e-7	4.2e-6
ENSMUSG00000030200.13	Bcl2l14	9.092	4.242	13.943	1.511	0.272	6.254	4.0e-10	1.1e-8
ENSMUSG00000067158.9	Col4a4	1.349	0.225	2.474	1.504	0.307	11.445	2.5e-30	4.0e-28
ENSMUSG00000055866.9	Per2	6.198	2.754	9.641	1.503	0.207	8.767	1.8e-18	1.3e-16
ENSMUSG00000074577.9	Ripor3	1.861	0.495	3.227	1.5	0.48	5.24	1.6e-7	2.9e-6
ENSMUSG00000035930.9	Chst4	1.664	0.394	2.933	1.497	0.935	2.651	0.008	0.044
ENSMUSG00000033715.15	Akr1c14	4.539	1.905	7.173	1.493	0.356	5.619	1.9e-8	4.0e-7
ENSMUSG00000033420.12	Antxr1	4.086	1.674	6.499	1.488	0.246	7.887	3.1e-15	1.6e-13
ENSMUSG00000091243.2	Vgll3	2.007	0.581	3.432	1.487	0.345	6.916	4.6e-12	1.6e-10
ENSMUSG00000030934.9	Oat	206.061	108.183	303.94	1.482	0.132	11.343	8.0e-30	1.3e-27
ENSMUSG00000026073.13	Il1r2	1.982	0.573	3.391	1.48	0.708	4.178	2.9e-5	3.4e-4
ENSMUSG00000090066.2	1110002E22Rik	1.031	0.075	1.988	1.475	0.421	10.55	5.1e-26	6.3e-24
ENSMUSG00000070661.6	Rnf186	87.714	46.04	129.387	1.471	0.208	7.216	5.3e-13	2.1e-11
ENSMUSG00000040471.17	Ggt6	4.626	1.982	7.27	1.471	0.361	5.157	2.5e-7	4.3e-6
ENSMUSG00000020173.17	Cobl	9.22	4.425	14.014	1.469	0.187	8.124	4.5e-16	2.6e-14
ENSMUSG00000044217.17	Aqp5	781.552	414.519	1148.59	1.468	0.137	11.064	1.9e-28	2.8e-26
ENSMUSG00000018796.13	Acsl1	21.454	10.955	31.952	1.463	0.134	11.339	8.4e-30	1.3e-27
ENSMUSG00000026961.6	Lrrc26	54.218	28.428	80.009	1.461	0.148	10.122	4.4e-24	4.7e-22
ENSMUSG00000029759.9	Pon3	29.065	15.04	43.09	1.459	0.154	9.716	2.6e-22	2.4e-20
ENSMUSG00000054161.12	Fam83e	18.945	9.652	28.239	1.457	0.207	7.294	3.0e-13	1.2e-11
ENSMUSG00000039578.16	Ccser1	1.705	0.446	2.964	1.455	0.636	3.975	7.0e-5	7.3e-4
ENSMUSG00000025934.15	Gsta3	299.141	159.644	438.638	1.452	0.156	9.135	6.6e-20	5.0e-18
ENSMUSG00000029847.13	Slc23a4	3.167	1.231	5.103	1.452	0.408	4.336	1.5e-5	1.8e-4
ENSMUSG00000030353.15	Tead4	23.351	12.042	34.659	1.451	0.167	9.263	2.0e-20	1.6e-18
ENSMUSG00000019817.18	Plagl1	26.944	13.989	39.898	1.448	0.192	8.16	3.3e-16	1.9e-14
ENSMUSG00000047013.15	Fbxo41	1.813	0.515	3.112	1.441	0.31	8.462	2.6e-17	1.7e-15
ENSMUSG00000063953.3	Amd2	2.129	0.688	3.57	1.436	0.381	6.246	4.2e-10	1.1e-8
ENSMUSG00000042359.18	Osbpl6	6.769	3.203	10.335	1.431	0.215	3.924	8.7e-5	8.8e-4
ENSMUSG00000020122.16	Egfr	13.185	6.68	19.691	1.43	0.186	4.904	9.4e-7	1.4e-5
ENSMUSG00000074207.10	Adh1	30.459	16.064	44.854	1.426	0.259	5.752	8.8e-9	1.9e-7
ENSMUSG00000028927.6	Padi2	2.034	0.648	3.419	1.423	0.4	5.226	1.7e-7	3.1e-6
ENSMUSG00000020423.6	Btg2	169.245	91.544	246.947	1.422	0.112	12.827	1.2e-37	2.5e-35
ENSMUSG00000028909.17	Ptpru	2.562	0.936	4.188	1.422	0.339	5.698	1.2e-8	2.6e-7
ENSMUSG00000038598.9	AI481877	3.375	1.382	5.368	1.419	0.327	5.871	4.3e-9	1.0e-7
ENSMUSG00000071537.6	Klrg2	13.167	6.726	19.609	1.415	0.208	7.611	2.7e-14	1.3e-12
ENSMUSG00000041642.18	Kif21b	8.204	4.026	12.381	1.413	0.163	9.471	2.8e-21	2.4e-19
ENSMUSG00000028100.11	Nudt17	8.182	4.032	12.333	1.406	0.386	3.759	1.7e-4	0.002
ENSMUSG00000051159.16	Cited1	1.393	0.311	2.474	1.406	1.131	2.75	0.006	0.035
ENSMUSG00000062272.4	Olfr1129	1.284	0.259	2.309	1.394	0.679	4.765	1.9e-6	2.8e-5
ENSMUSG00000024639.5	Gnaq	43.309	23.436	63.182	1.393	0.121	4.377	1.2e-5	1.5e-4
ENSMUSG00000110123.1	Gm18562	0.813	0	1.626	1.393	1.869	3.568	3.6e-4	0.003
ENSMUSG00000057265.13	Bbof1	5.243	2.445	8.041	1.392	0.367	4.113	3.9e-5	4.3e-4
ENSMUSG00000029055.17	Plch2	7.145	3.497	10.793	1.391	0.231	6.619	3.6e-11	1.1e-9
ENSMUSG00000022003.7	Slc25a30	35.413	19.189	51.638	1.383	0.128	10.98	4.8e-28	6.7e-26
ENSMUSG00000029718.14	Pcolce	12.663	6.575	18.751	1.383	0.319	5.249	1.5e-7	2.7e-6
ENSMUSG00000023982.7	Guca1a	8.057	4.027	12.087	1.381	0.431	3.697	2.2e-4	0.002
ENSMUSG00000026107.11	Nabp1	38.161	20.758	55.563	1.378	0.147	9.055	1.4e-19	1.0e-17
ENSMUSG00000024190.6	Dusp1	12.766	6.652	18.879	1.377	0.218	7.022	2.2e-12	8.0e-11
ENSMUSG00000032718.4	Mansc1	24.049	12.941	35.158	1.375	0.171	8.498	1.9e-17	1.2e-15
ENSMUSG00000029084.5	Cd38	9.672	4.948	14.395	1.372	0.218	7.182	6.9e-13	2.7e-11
ENSMUSG00000038167.6	Plekhg6	12.737	6.66	18.814	1.371	0.173	8.699	3.3e-18	2.2e-16
ENSMUSG00000043639.14	Rbm20	1.406	0.342	2.471	1.371	0.435	7.871	3.5e-15	1.8e-13
ENSMUSG00000024386.8	Proc	2.673	1.05	4.296	1.37	0.491	4.152	3.3e-5	3.7e-4
ENSMUSG00000042599.8	Kdm7a	10.625	5.491	15.76	1.368	0.164	10.106	5.2e-24	5.5e-22
ENSMUSG00000044456.16	Rin3	4.19	1.903	6.477	1.365	0.288	7.348	2.0e-13	8.5e-12
ENSMUSG00000022240.10	Ctnnd2	1.432	0.36	2.503	1.365	0.484	7.089	1.4e-12	5.1e-11
ENSMUSG00000072244.11	Trim6	4.053	1.827	6.279	1.365	0.356	4.915	8.9e-7	1.4e-5
ENSMUSG00000042942.16	Greb1l	5.442	2.603	8.281	1.365	0.258	3.979	6.9e-5	7.2e-4
ENSMUSG00000074625.10	Arhgap40	12.868	6.764	18.972	1.363	0.272	5.32	1.0e-7	1.9e-6
ENSMUSG00000082152.1	Gm13655	7.712	3.877	11.546	1.363	0.524	3.02	0.003	0.017
ENSMUSG00000031372.7	Trex2	4.452	2.056	6.849	1.361	0.54	3.219	0.001	0.01
ENSMUSG00000048399.4	Tprg	1.933	0.643	3.222	1.361	0.781	3.003	0.003	0.018
ENSMUSG00000013338.16	Fer1l4	25.73	13.985	37.476	1.36	0.136	12.19	3.5e-34	7.0e-32
ENSMUSG00000024843.15	Chka	257.998	144.948	371.048	1.35	0.13	11.521	1.0e-30	1.7e-28
ENSMUSG00000043421.8	Hilpda	75.719	42.23	109.209	1.35	0.231	6.038	1.6e-9	3.8e-8
ENSMUSG00000027858.13	Tspan2	11.848	6.249	17.447	1.348	0.198	8.06	7.6e-16	4.2e-14
ENSMUSG00000062713.7	Sim2	1.044	0.153	1.935	1.347	0.561	6.518	7.1e-11	2.1e-9
ENSMUSG00000073664.11	Nbeal1	16.342	8.828	23.856	1.339	0.124	10.364	3.6e-25	4.2e-23
ENSMUSG00000025069.14	Gsto2	1.594	0.471	2.717	1.337	0.813	3.171	0.002	0.011
ENSMUSG00000075302.10	Erich2	11.514	6.106	16.922	1.335	0.304	2.908	0.004	0.023
ENSMUSG00000026014.15	Raph1	12.028	6.412	17.643	1.331	0.161	10.455	1.4e-25	1.6e-23
ENSMUSG00000026764.15	Kif5c	3.032	1.295	4.769	1.33	0.276	4.341	1.4e-5	1.7e-4
ENSMUSG00000047104.5	Pbp2	3.948	1.825	6.071	1.324	0.619	2.814	0.005	0.029
ENSMUSG00000027955.16	Fam198b	3.529	1.588	5.469	1.322	0.265	6.094	1.1e-9	2.7e-8
ENSMUSG00000046733.7	Gprc5a	92.961	52.707	133.215	1.321	0.117	11.474	1.8e-30	2.9e-28
ENSMUSG00000064115.13	Cadm2	3.111	1.35	4.872	1.321	0.371	6.542	6.1e-11	1.8e-9
ENSMUSG00000016624.15	Phf21b	12.137	6.521	17.752	1.318	0.274	3.646	2.7e-4	0.002
ENSMUSG00000000440.12	Pparg	17.595	9.648	25.543	1.318	0.527	2.659	0.008	0.044
ENSMUSG00000026435.15	Slc45a3	48.732	27.484	69.98	1.317	0.131	10.745	6.3e-27	8.3e-25
ENSMUSG00000026303.6	Mlph	44.912	25.313	64.51	1.316	0.153	8.241	1.7e-16	1.0e-14
ENSMUSG00000009145.6	Dqx1	8.405	4.389	12.42	1.316	0.199	7.241	4.4e-13	1.8e-11
ENSMUSG00000078202.3	Nrarp	9.299	4.91	13.687	1.313	0.204	7.289	3.1e-13	1.3e-11
ENSMUSG00000059668.6	Krt4	5.452	2.707	8.196	1.311	0.322	5.003	5.6e-7	9.1e-6
ENSMUSG00000096107.2	Gm16505	17.309	9.54	25.079	1.307	0.355	3.687	2.3e-4	0.002
ENSMUSG00000026110.15	Mgat4a	21.235	11.814	30.656	1.305	0.156	8.426	3.6e-17	2.2e-15
ENSMUSG00000037003.16	Tns2	12.72	6.906	18.533	1.305	0.185	6.178	6.5e-10	1.7e-8
ENSMUSG00000029762.6	Akr1b8	219.276	126.176	312.377	1.301	0.136	9.657	4.6e-22	4.2e-20
ENSMUSG00000069670.8	Nkain2	1.186	0.263	2.11	1.301	0.598	5.948	2.7e-9	6.4e-8
ENSMUSG00000030102.11	Itpr1	33.788	19.109	48.466	1.299	0.12	11.307	1.2e-29	1.9e-27
ENSMUSG00000056050.12	Mia3	180.733	104.039	257.426	1.299	0.112	10.248	1.2e-24	1.3e-22
ENSMUSG00000026880.11	Stom	19.235	10.695	27.775	1.299	0.153	9.453	3.3e-21	2.8e-19
ENSMUSG00000030413.7	Pglyrp1	175.6	101.061	250.14	1.299	0.212	6.217	5.1e-10	1.3e-8
ENSMUSG00000046314.16	Stxbp6	7.898	4.157	11.639	1.293	0.244	5.213	1.9e-7	3.3e-6
ENSMUSG00000036136.9	Fam110c	28.461	16.096	40.826	1.291	0.141	9.576	1.0e-21	9.0e-20
ENSMUSG00000110298.1	Gm8189	0.722	0	1.444	1.29	1.651	4.709	2.5e-6	3.6e-5
ENSMUSG00000021288.18	Klc1	159.974	92.562	227.386	1.287	0.106	8.343	7.3e-17	4.4e-15
ENSMUSG00000001627.12	Ifrd1	91.749	52.938	130.56	1.286	0.133	9.959	2.3e-23	2.4e-21
ENSMUSG00000074063.10	Osgin1	15.705	8.72	22.69	1.285	0.205	6.815	9.4e-12	3.2e-10
ENSMUSG00000036944.6	Tmem71	1.083	0.213	1.954	1.284	0.612	5.267	1.4e-7	2.5e-6
ENSMUSG00000078689.8	Mup6	8.434	4.498	12.371	1.282	0.505	2.903	0.004	0.023
ENSMUSG00000056220.14	Pla2g4a	76.653	44.28	109.026	1.281	0.146	8.981	2.7e-19	2.0e-17
ENSMUSG00000073405.6	H2-T-ps	16.329	9.125	23.534	1.277	0.254	5.405	6.5e-8	1.2e-6
ENSMUSG00000094638.1	Gm21972	0.707	0	1.414	1.272	2.2	2.762	0.006	0.034
ENSMUSG00000006143.12	Upk3bl	0.707	0	1.413	1.271	2.002	3.112	0.002	0.013
ENSMUSG00000054150.12	Syne3	1.289	0.343	2.236	1.269	0.435	6.113	9.8e-10	2.5e-8
ENSMUSG00000033585.5	Ndn	0.79	0.05	1.53	1.268	0.779	6.368	1.9e-10	5.3e-9
ENSMUSG00000001642.18	Akr1b3	195.35	114.251	276.449	1.267	0.362	3.504	4.6e-4	0.004
ENSMUSG00000037973.6	Ccdc129	0.991	0.17	1.812	1.265	0.584	5.777	7.6e-9	1.7e-7
ENSMUSG00000021990.15	Spata13	10.833	5.96	15.706	1.263	0.263	5.132	2.9e-7	4.9e-6
ENSMUSG00000041609.16	Bicdl1	35.462	20.475	50.448	1.26	0.152	8.085	6.2e-16	3.5e-14
ENSMUSG00000041912.12	Tdrkh	2.668	1.167	4.169	1.254	0.445	3.556	3.8e-4	0.003
ENSMUSG00000026415.11	Fcamr	4.1	2.02	6.18	1.249	0.372	4.362	1.3e-5	1.6e-4
ENSMUSG00000027713.6	1810062G17Rik	4.706	2.381	7.032	1.248	0.512	3.067	0.002	0.015
ENSMUSG00000022132.15	Cldn10	0.953	0.159	1.747	1.245	0.924	3.862	1.1e-4	0.001
ENSMUSG00000055239.10	Kcmf1	67.051	39.401	94.701	1.244	0.114	10.335	4.9e-25	5.6e-23
ENSMUSG00000027006.13	Dnajc10	149.94	88.615	211.264	1.244	0.126	9.775	1.4e-22	1.4e-20
ENSMUSG00000028262.13	Clca3a2	2.739	1.22	4.259	1.244	0.362	5.513	3.5e-8	7.1e-7
ENSMUSG00000026321.7	Tnfrsf11a	3.372	1.598	5.145	1.242	0.264	6.065	1.3e-9	3.3e-8
ENSMUSG00000091297.1	Gm8439	35.837	20.905	50.768	1.241	0.416	3.077	0.002	0.014
ENSMUSG00000000184.12	Ccnd2	155.832	92.276	219.388	1.24	0.153	8.51	1.7e-17	1.1e-15
ENSMUSG00000001672.14	Marveld3	20.711	11.924	29.499	1.239	0.185	5.342	9.2e-8	1.7e-6
ENSMUSG00000021266.16	Wars	470.876	280.867	660.885	1.232	0.089	13.175	1.2e-39	2.8e-37
ENSMUSG00000021028.8	Mbip	56.366	33.274	79.459	1.231	0.151	7.32	2.5e-13	1.0e-11
ENSMUSG00000005237.14	Dnah2	1.226	0.332	2.12	1.228	0.537	3.132	0.002	0.012
ENSMUSG00000049001.5	Ndnf	56.76	33.605	79.914	1.225	0.347	2.932	0.003	0.021
ENSMUSG00000026399.12	Cd55	48.966	28.95	68.981	1.224	0.156	8.054	8.0e-16	4.4e-14
ENSMUSG00000113053.1	Gm18262	0.696	0.017	1.375	1.224	1.623	3.926	8.7e-5	8.8e-4
ENSMUSG00000041842.15	Fhdc1	8.576	4.744	12.409	1.223	0.19	5.703	1.2e-8	2.6e-7
ENSMUSG00000000402.2	Egfl6	2.475	1.085	3.865	1.222	0.506	3.621	2.9e-4	0.003
ENSMUSG00000026365.15	Cfh	222.28	133.031	311.529	1.221	0.105	11.765	5.9e-32	1.1e-29
ENSMUSG00000026765.12	Lypd6b	1.575	0.546	2.604	1.221	0.557	3.987	6.7e-5	7.0e-4
ENSMUSG00000108484.1	Gm18537	4.179	2.11	6.248	1.221	0.509	3.096	0.002	0.014
ENSMUSG00000038903.13	Ccdc68	7.385	4.045	10.726	1.217	0.405	3.154	0.002	0.012
ENSMUSG00000034818.16	Celf5	3.672	1.814	5.531	1.215	0.292	4.206	2.6e-5	3.0e-4
ENSMUSG00000021403.3	Serpinb9b	3.467	1.691	5.242	1.214	0.321	5.13	2.9e-7	4.9e-6
ENSMUSG00000031490.6	Eif4ebp1	36.866	21.83	51.903	1.212	0.2	5.717	1.1e-8	2.4e-7
ENSMUSG00000026414.13	Tnnt2	3.076	1.458	4.694	1.212	0.551	4.081	4.5e-5	4.9e-4
ENSMUSG00000073002.9	Vamp5	129.041	77.447	180.635	1.211	0.153	7.441	1.0e-13	4.3e-12
ENSMUSG00000075420.6	Smim6	28.484	16.789	40.178	1.211	0.22	5.76	8.4e-9	1.9e-7
ENSMUSG00000021676.9	Iqgap2	35.532	21.071	49.992	1.208	0.163	7.694	1.4e-14	6.8e-13
ENSMUSG00000025912.16	Mybl1	9.59	5.399	13.782	1.208	0.185	6.168	6.9e-10	1.8e-8
ENSMUSG00000043668.13	Tox3	1.746	0.66	2.832	1.207	0.452	4.687	2.8e-6	3.9e-5
ENSMUSG00000037185.9	Krt80	14.895	8.609	21.182	1.207	0.265	4.62	3.8e-6	5.3e-5
ENSMUSG00000028539.14	Artn	8.056	4.476	11.636	1.206	0.316	3.805	1.4e-4	0.001
ENSMUSG00000026103.14	Gls	88.691	53.26	124.122	1.205	0.124	9.123	7.3e-20	5.6e-18
ENSMUSG00000054057.2	A930004D18Rik	21.931	12.877	30.984	1.205	0.304	4.443	8.9e-6	1.1e-4
ENSMUSG00000022871.12	Fetub	6.172	3.347	8.997	1.202	0.346	4.117	3.8e-5	4.2e-4
ENSMUSG00000039476.13	Prrx2	33.716	20.043	47.389	1.201	0.236	5.539	3.0e-8	6.1e-7
ENSMUSG00000020785.17	Camkk1	1.275	0.38	2.169	1.199	0.502	4.755	2.0e-6	2.9e-5
ENSMUSG00000042244.4	Pglyrp3	4.662	2.438	6.886	1.198	0.452	3.34	8.4e-4	0.007
ENSMUSG00000026223.15	Itm2c	240.177	145.593	334.761	1.196	0.106	11.25	2.3e-29	3.6e-27
ENSMUSG00000079547.3	H2-DMb1	9.933	5.65	14.216	1.194	0.275	5.207	1.9e-7	3.4e-6
ENSMUSG00000032470.16	Mras	19.307	11.36	27.253	1.193	0.188	6.792	1.1e-11	3.7e-10
ENSMUSG00000043687.15	1190005I06Rik	10.079	5.745	14.413	1.192	0.369	3.619	3.0e-4	0.003
ENSMUSG00000020580.10	Rock2	45.091	27.09	63.092	1.19	0.12	9.671	4.0e-22	3.7e-20
ENSMUSG00000067212.8	H2-T23	68.381	41.292	95.471	1.19	0.126	9.499	2.1e-21	1.9e-19
ENSMUSG00000069255.13	Dusp22	2.591	1.195	3.986	1.184	0.448	4.064	4.8e-5	5.2e-4
ENSMUSG00000021806.4	Nid2	16.382	9.636	23.128	1.182	0.193	7.938	2.1e-15	1.1e-13
ENSMUSG00000003721.14	Insig2	64.403	39.1	89.706	1.178	0.129	6.385	1.7e-10	4.8e-9
ENSMUSG00000001166.17	Oas1c	6.071	3.335	8.807	1.178	0.284	4.486	7.2e-6	9.4e-5
ENSMUSG00000052512.17	Nav2	3.697	1.883	5.51	1.175	0.221	4.577	4.7e-6	6.4e-5
ENSMUSG00000044320.14	1700001O22Rik	11.438	6.634	16.241	1.175	0.334	3.344	8.3e-4	0.007
ENSMUSG00000019943.10	Atp2b1	76.791	46.877	106.706	1.17	0.101	9.854	6.6e-23	6.6e-21
ENSMUSG00000029815.12	Malsu1	44.216	26.882	61.551	1.166	0.161	7.664	1.8e-14	8.5e-13
ENSMUSG00000043430.5	Psapl1	19.944	11.924	27.964	1.164	0.209	5.922	3.2e-9	7.5e-8
ENSMUSG00000044768.16	D1Ertd622e	26.875	16.213	37.537	1.163	0.142	8.442	3.1e-17	2.0e-15
ENSMUSG00000028121.8	Bcar3	11.675	6.832	16.517	1.161	0.236	6.487	8.7e-11	2.6e-9
ENSMUSG00000026696.15	Vamp4	37.844	23.04	52.647	1.158	0.149	7.597	3.0e-14	1.4e-12
ENSMUSG00000000058.6	Cav2	50.052	30.626	69.479	1.156	0.455	2.695	0.007	0.04
ENSMUSG00000073633.9	Fbxo36	19.615	11.78	27.449	1.155	0.262	4.728	2.3e-6	3.3e-5
ENSMUSG00000054453.11	Sytl5	5.936	3.304	8.567	1.152	0.304	4.566	5.0e-6	6.6e-5
ENSMUSG00000025993.10	Slc40a1	27.49	16.695	38.285	1.151	0.132	8.958	3.3e-19	2.4e-17
ENSMUSG00000011148.14	Adssl1	40.646	24.86	56.432	1.151	0.156	7.418	1.2e-13	5.1e-12
ENSMUSG00000030029.14	Lrig1	78.415	48.328	108.503	1.15	0.097	11.761	6.2e-32	1.1e-29
ENSMUSG00000074794.10	Arrdc3	13.939	8.284	19.593	1.149	0.249	4.713	2.4e-6	3.5e-5
ENSMUSG00000024887.9	Asah2	9.673	5.636	13.709	1.148	0.185	6.992	2.7e-12	9.7e-11
ENSMUSG00000030276.19	Ttll3	10.455	6.127	14.783	1.147	0.213	6.332	2.4e-10	6.6e-9
ENSMUSG00000035547.14	Capn5	58.926	36.3	81.552	1.146	0.115	7.823	5.1e-15	2.6e-13
ENSMUSG00000032265.14	Fam46a	4.272	2.281	6.263	1.146	0.211	6.955	3.5e-12	1.3e-10
ENSMUSG00000037509.20	Arhgef4	7.388	4.23	10.546	1.143	0.188	8.492	2.0e-17	1.3e-15
ENSMUSG00000026483.13	Fam129a	18.63	11.242	26.017	1.142	0.13	7.761	8.4e-15	4.1e-13
ENSMUSG00000041757.16	Plekha6	137.543	85.578	189.509	1.138	0.099	8.241	1.7e-16	1.0e-14
ENSMUSG00000099660.1	Gm2316	0.599	0	1.198	1.136	2.026	3.1	0.002	0.014
ENSMUSG00000022652.6	Morc1	1.036	0.274	1.798	1.134	0.673	4.063	4.8e-5	5.2e-4
ENSMUSG00000052419.7	2610001J05Rik	54.823	34.019	75.628	1.13	0.146	7.893	3.0e-15	1.5e-13
ENSMUSG00000034981.9	Parm1	30.014	18.462	41.567	1.129	0.131	9.003	2.2e-19	1.6e-17
ENSMUSG00000024130.15	Abca3	33.39	20.599	46.181	1.127	0.11	10.463	1.3e-25	1.5e-23
ENSMUSG00000079470.8	Utp14b	5.29	2.95	7.63	1.127	0.18	7.754	8.9e-15	4.4e-13
ENSMUSG00000049313.8	Sorl1	23.086	14.126	32.046	1.127	0.12	6.314	2.7e-10	7.4e-9
ENSMUSG00000038354.13	Ankrd35	1.231	0.402	2.061	1.127	0.508	4.04	5.3e-5	5.7e-4
ENSMUSG00000071379.2	Hpcal1	164.941	103.301	226.581	1.126	0.121	9.411	4.9e-21	4.2e-19
ENSMUSG00000031722.10	Hp	30.431	18.773	42.088	1.124	0.223	5.27	1.4e-7	2.5e-6
ENSMUSG00000020572.8	Nampt	48.562	30.191	66.933	1.123	0.137	6.819	9.2e-12	3.1e-10
ENSMUSG00000038174.14	Fam126b	9.683	5.734	13.632	1.12	0.148	6.8	1.0e-11	3.5e-10
ENSMUSG00000012519.14	Mlkl	7.402	4.296	10.508	1.12	0.276	4.812	1.5e-6	2.2e-5
ENSMUSG00000104063.1	Pcdhgb7	0.602	0.011	1.194	1.118	1.156	5.702	1.2e-8	2.6e-7
ENSMUSG00000034312.14	Iqsec1	32.661	20.243	45.079	1.117	0.132	5.974	2.3e-9	5.5e-8
ENSMUSG00000019888.16	Mgat4c	110.395	69.327	151.463	1.116	0.324	3.505	4.6e-4	0.004
ENSMUSG00000044042.18	Fmn1	7.582	4.423	10.74	1.114	0.158	6.971	3.1e-12	1.1e-10
ENSMUSG00000040987.15	Mill2	2.654	1.313	3.995	1.111	0.397	3.192	0.001	0.01
ENSMUSG00000029074.14	Ttll10	48.791	30.525	67.057	1.11	0.171	5.482	4.2e-8	8.3e-7
ENSMUSG00000021559.14	Dapk1	10.84	6.504	15.176	1.108	0.169	7.139	9.4e-13	3.6e-11
ENSMUSG00000015222.17	Map2	9.013	5.348	12.677	1.107	0.2	4.968	6.8e-7	1.1e-5
ENSMUSG00000038463.8	Olfml2b	3.94	2.139	5.742	1.103	0.282	5.088	3.6e-7	6.0e-6
ENSMUSG00000026311.16	Asb1	7.62	4.488	10.752	1.099	0.215	3.71	2.1e-4	0.002
ENSMUSG00000031750.15	Il34	17.08	10.522	23.639	1.097	0.25	5.421	5.9e-8	1.1e-6
ENSMUSG00000026131.18	Dst	17.951	11.082	24.82	1.096	0.162	8.093	5.8e-16	3.3e-14
ENSMUSG00000029780.14	Nt5c3	37.33	23.492	51.168	1.091	0.153	7.455	9.0e-14	3.9e-12
ENSMUSG00000015850.11	Adamtsl4	22.944	14.299	31.589	1.091	0.155	6.957	3.5e-12	1.2e-10
ENSMUSG00000025190.13	Got1	32.675	20.528	44.822	1.09	0.156	7.013	2.3e-12	8.4e-11
ENSMUSG00000029569.9	Tmem168	24.095	15.066	33.125	1.087	0.144	6.598	4.2e-11	1.3e-9
ENSMUSG00000034171.13	Faah	16.78	10.383	23.177	1.087	0.162	4.75	2.0e-6	2.9e-5
ENSMUSG00000026082.11	Rev1	24.991	15.654	34.327	1.085	0.146	6.304	2.9e-10	7.9e-9
ENSMUSG00000071454.13	Dtnb	83.847	53.402	114.293	1.084	0.118	8.372	5.7e-17	3.5e-15
ENSMUSG00000099455.1	Gm29288	0.559	0	1.119	1.083	2.165	2.798	0.005	0.031
ENSMUSG00000038507.6	Parp12	8.953	5.393	12.513	1.08	0.195	6.226	4.8e-10	1.3e-8
ENSMUSG00000029201.14	Ugdh	172.208	110.281	234.136	1.079	0.162	6.666	2.6e-11	8.3e-10
ENSMUSG00000019960.8	Dusp6	29.28	18.458	40.102	1.079	0.217	4.872	1.1e-6	1.7e-5
ENSMUSG00000021097.15	Clmn	102.767	65.716	139.818	1.078	0.112	7.605	2.9e-14	1.3e-12
ENSMUSG00000017724.14	Etv4	16.954	10.541	23.366	1.078	0.248	4.606	4.1e-6	5.6e-5
ENSMUSG00000026471.14	Mr1	23.42	14.704	32.136	1.077	0.159	6.688	2.3e-11	7.2e-10
ENSMUSG00000026688.5	Mgst3	25.721	16.204	35.237	1.075	0.207	5.457	4.9e-8	9.4e-7
ENSMUSG00000029823.16	Luc7l2	182.461	117.17	247.752	1.074	0.097	9.695	3.2e-22	2.9e-20
ENSMUSG00000063558.4	Aox1	2.296	1.124	3.468	1.073	0.427	3.872	1.1e-4	0.001
ENSMUSG00000039841.14	Zfp800	21.521	13.523	29.519	1.071	0.15	6.529	6.6e-11	2.0e-9
ENSMUSG00000008540.11	Mgst1	234.62	151.12	318.121	1.069	0.107	9.459	3.1e-21	2.7e-19
ENSMUSG00000061414.8	Cracr2a	2.862	1.494	4.229	1.068	0.227	6.17	6.8e-10	1.8e-8
ENSMUSG00000007035.15	Msh5	10.891	6.681	15.101	1.068	0.28	5.452	5.0e-8	9.6e-7
ENSMUSG00000044626.12	Liph	5.312	3.083	7.541	1.065	0.235	5.514	3.5e-8	7.0e-7
ENSMUSG00000030059.15	Tmf1	18.721	11.762	25.68	1.064	0.133	8.798	1.4e-18	9.7e-17
ENSMUSG00000059824.12	Dbp	25.063	15.866	34.259	1.064	0.258	4.612	4.0e-6	5.5e-5
ENSMUSG00000025779.10	Ly96	13.829	8.599	19.059	1.063	0.394	2.948	0.003	0.021
ENSMUSG00000025997.13	Ikzf2	4.717	2.703	6.73	1.062	0.187	7.113	1.1e-12	4.3e-11
ENSMUSG00000026519.16	Tmem63a	88.074	56.728	119.42	1.061	0.115	9.419	4.6e-21	3.9e-19
ENSMUSG00000018774.13	Cd68	49.584	31.807	67.362	1.059	0.155	7.032	2.0e-12	7.4e-11
ENSMUSG00000029993.16	Nfu1	66.245	42.613	89.878	1.059	0.16	6.104	1.0e-9	2.6e-8
ENSMUSG00000035828.11	Pim3	38.357	24.559	52.154	1.056	0.145	7.793	6.5e-15	3.3e-13
ENSMUSG00000055067.15	Smyd3	16.221	10.187	22.256	1.056	0.165	6.216	5.1e-10	1.3e-8
ENSMUSG00000042225.3	Ammecr1	15.046	9.434	20.658	1.054	0.155	7.379	1.6e-13	6.8e-12
ENSMUSG00000041670.16	Rims1	1.922	0.903	2.942	1.051	0.512	2.795	0.005	0.031
ENSMUSG00000056899.10	Immp2l	8.49	5.179	11.8	1.051	0.408	2.689	0.007	0.041
ENSMUSG00000028654.13	Mycl	11.757	7.309	16.205	1.05	0.251	4.744	2.1e-6	3.0e-5
ENSMUSG00000030103.11	Bhlhe40	213.088	138.634	287.543	1.047	0.364	2.829	0.005	0.028
ENSMUSG00000044147.8	Arf6	174.667	113.612	235.723	1.046	0.107	9.959	2.3e-23	2.4e-21
ENSMUSG00000056666.13	Retsat	21.8	13.884	29.717	1.045	0.162	6.868	6.5e-12	2.3e-10
ENSMUSG00000032231.14	Anxa2	745.041	486.408	1003.67	1.044	0.287	3.603	3.1e-4	0.003
ENSMUSG00000039349.5	C130074G19Rik	41.387	26.707	56.068	1.042	0.15	7.213	5.5e-13	2.1e-11
ENSMUSG00000068335.6	Dok1	19.822	12.61	27.033	1.042	0.221	5.179	2.2e-7	3.9e-6
ENSMUSG00000006304.14	Arpc2	592.349	387.149	797.55	1.041	0.088	11.983	4.4e-33	8.3e-31
ENSMUSG00000053470.13	Kdm3a	80.445	52.317	108.573	1.039	0.156	5.471	4.5e-8	8.7e-7
ENSMUSG00000057230.13	Aak1	17.096	10.864	23.327	1.036	0.149	3.938	8.2e-5	8.4e-4
ENSMUSG00000021211.4	Akr1c12	5.553	3.296	7.809	1.036	0.448	2.783	0.005	0.032
ENSMUSG00000049690.15	Nckap5	2.487	1.287	3.686	1.035	0.353	7.168	7.6e-13	2.9e-11
ENSMUSG00000014554.13	Dguok	65.54	42.638	88.443	1.035	0.154	6.455	1.1e-10	3.1e-9
ENSMUSG00000060519.11	Tor3a	20.225	12.93	27.519	1.034	0.162	5.601	2.1e-8	4.4e-7
ENSMUSG00000053219.15	Raet1e	3.738	2.112	5.364	1.032	0.441	3.23	0.001	0.009
ENSMUSG00000026888.14	Grb14	4.139	2.376	5.902	1.031	0.353	3.164	0.002	0.011
ENSMUSG00000032625.14	Thsd7a	1.768	0.822	2.714	1.028	0.478	6.259	3.9e-10	1.0e-8
ENSMUSG00000034614.14	Pik3ip1	28.41	18.365	38.454	1.027	0.184	6.652	2.9e-11	9.0e-10
ENSMUSG00000045761.15	Togaram2	2.161	1.083	3.24	1.025	0.446	3.306	9.5e-4	0.007
ENSMUSG00000003051.13	Elf3	580.893	382.588	779.198	1.024	0.085	12.123	7.9e-34	1.6e-31
ENSMUSG00000022382.15	Wnt7b	79.331	51.959	106.703	1.024	0.14	7.566	3.8e-14	1.7e-12
ENSMUSG00000005686.17	Ampd3	17.09	10.926	23.253	1.024	0.145	6.857	7.0e-12	2.4e-10
ENSMUSG00000001158.13	Snrnp27	116.482	76.512	156.452	1.022	0.129	8.055	7.9e-16	4.4e-14
ENSMUSG00000009112.4	Bcl2l13	36.859	23.982	49.736	1.022	0.123	6.942	3.9e-12	1.4e-10
ENSMUSG00000028150.14	Rorc	21.51	13.876	29.145	1.019	0.196	5.507	3.6e-8	7.2e-7
ENSMUSG00000049791.4	Fzd4	6.657	4.063	9.251	1.018	0.186	6.452	1.1e-10	3.2e-9
ENSMUSG00000036427.5	Gpi1	808.141	533.893	1082.39	1.018	0.145	6.424	1.3e-10	3.8e-9
ENSMUSG00000036390.8	Gadd45a	47.298	30.931	63.666	1.018	0.22	4.738	2.2e-6	3.1e-5
ENSMUSG00000031937.7	Vstm5	7.864	4.862	10.866	1.018	0.305	3.837	1.2e-4	0.001
ENSMUSG00000042115.4	Klhdc8a	3.072	1.693	4.451	1.017	0.33	4.259	2.1e-5	2.4e-4
ENSMUSG00000005674.9	Tomm40l	62.4	40.945	83.854	1.016	0.14	6.987	2.8e-12	1.0e-10
ENSMUSG00000112003.1	Gm4864	0.511	0	1.022	1.016	1.816	3.792	1.5e-4	0.001
ENSMUSG00000026235.14	Epha4	16.742	10.751	22.732	1.014	0.131	8.857	8.2e-19	5.8e-17
ENSMUSG00000034765.6	Dusp5	13.4	8.539	18.261	1.014	0.246	4.491	7.1e-6	9.2e-5
ENSMUSG00000046711.15	Hmga1	159.137	105.118	213.156	1.013	0.117	8.875	7.0e-19	5.0e-17
ENSMUSG00000026525.9	Opn3	2.235	1.143	3.326	1.013	0.513	3.054	0.002	0.015
ENSMUSG00000029772.17	Ahcyl2	40.504	26.525	54.483	1.011	0.128	6.947	3.7e-12	1.3e-10
ENSMUSG00000096156.1	Gm9242	0.507	0	1.014	1.01	1.995	3.162	0.002	0.011
ENSMUSG00000044447.5	Dock5	6.173	3.765	8.581	1.008	0.185	5.534	3.1e-8	6.3e-7
ENSMUSG00000021798.14	Ldb3	1.265	0.505	2.026	1.008	0.472	3.844	1.2e-4	0.001
ENSMUSG00000026349.14	Ccnt2	35.817	23.473	48.161	1.006	0.107	8.836	9.9e-19	7.0e-17
ENSMUSG00000052751.16	Repin1	32.327	21.155	43.499	1.006	0.142	6.187	6.1e-10	1.6e-8
ENSMUSG00000021062.15	Rab15	28.389	18.536	38.243	1.006	0.156	6.041	1.5e-9	3.7e-8
ENSMUSG00000020027.18	Socs2	41.215	27.063	55.366	1.006	0.166	6.009	1.9e-9	4.5e-8
ENSMUSG00000071793.12	2610005L07Rik	41.331	27.158	55.503	1.005	0.133	6.575	4.9e-11	1.5e-9
ENSMUSG00000034738.8	Nostrin	3.908	2.266	5.55	1.004	0.372	3.854	1.2e-4	0.001
ENSMUSG00000049882.9	Vcpkmt	25.859	16.882	34.836	1.003	0.235	4.493	7.0e-6	9.2e-5
ENSMUSG00000029804.16	Herc3	14.322	9.203	19.441	1.002	0.257	4.073	4.6e-5	5.0e-4
ENSMUSG00000029672.16	Fam3c	82.205	54.457	109.953	1.001	0.126	7.649	2.0e-14	9.6e-13
ENSMUSG00000020607.7	Fam84a	43.058	28.374	57.741	1	0.162	5.459	4.8e-8	9.3e-7
ENSMUSG00000024885.8	Aldh3b1	11.756	7.502	16.009	1	0.232	4.761	1.9e-6	2.8e-5
