# Supplementary material for: ARID1A mutation drives gastric tumorigenesis via activating type 2 immune dominant microenvironment
Source: iScience. 2025 Jul 15;28(8):113117. doi: 10.1016/j.isci.2025.113117 (PMC12319253; doi:10.1016/j.isci.2025.113117)
Supplement: Table S10. Genes with differentially downregulated expression in APP (Cre) organoids, related to Figure 5 [file mmc11.xlsx]

## Sheet: Sheet1
Downregulated DEGs in APP (Cre) organoids
ID	Symbol	ExpMean	Exp WT organoids	Exp APP organoids	log2FC	lfcSE	Stat	p-value	padj
ENSMUSG00000027015.4	Cybrd1	123.373	245.046	1.7	-6.51	0.152	-47.195	0	0
ENSMUSG00000064080.12	Fbln2	64.568	126.959	2.177	-5.332	0.186	-33.585	2.8e-247	1.2e-243
ENSMUSG00000062609.13	Kcnj15	31.376	62.294	0.457	-5.441	0.217	-32.517	6.2e-232	2.2e-228
ENSMUSG00000022949.9	Clic6	29.183	57.892	0.474	-5.32	0.239	-28.958	2.2e-184	6.8e-181
ENSMUSG00000062611.4	Rps3a2	384.482	767.721	1.243	-8.421	0.34	-27.083	1.6e-161	4.1e-158
ENSMUSG00000033491.13	Prss35	19.447	37.644	1.25	-4.102	0.193	-25.348	9.4e-142	2.0e-138
ENSMUSG00000048191.15	Muc6	14.968	28.936	1	-3.904	0.192	-25.314	2.3e-141	4.3e-138
ENSMUSG00000020674.17	Pxdn	17.92	33.2	2.639	-3.232	0.145	-25.092	6.1e-139	1.1e-135
ENSMUSG00000060036.14	Rpl3	625.418	1037.34	213.501	-2.275	0.091	-24.861	2.0e-136	3.2e-133
ENSMUSG00000025902.13	Sox17	49.685	97.164	2.205	-4.937	0.229	-24.178	3.8e-129	5.8e-126
ENSMUSG00000023169.15	Slc38a1	8.335	15.807	0.862	-3.174	0.207	-21.982	4.3e-107	5.7e-104
ENSMUSG00000032496.7	Ltf	1434.98	2465.96	403.995	-2.607	0.128	-20.734	1.7e-95	1.9e-92
ENSMUSG00000041120.6	Nbl1	33.575	66.401	0.749	-5.268	0.311	-20.637	1.3e-94	1.3e-91
ENSMUSG00000061167.9	Rpl15-ps3	255.305	455.333	55.277	-3.019	0.149	-20.332	6.8e-92	6.8e-89
ENSMUSG00000012405.16	Rpl15	695.436	1141.35	249.526	-2.189	0.089	-20.25	3.5e-91	3.4e-88
ENSMUSG00000003038.15	Hmgn2	136.022	246.642	25.402	-3.23	0.171	-19.303	5.1e-83	4.6e-80
ENSMUSG00000032875.8	Arhgef17	20.397	32.586	8.208	-1.867	0.11	-18.372	2.2e-75	1.8e-72
ENSMUSG00000047945.6	Marcksl1	74.491	135.578	13.403	-3.245	0.181	-18.353	3.1e-75	2.5e-72
ENSMUSG00000019989.8	Enpp3	13.916	25.176	2.656	-2.84	0.195	-17.935	6.2e-72	4.5e-69
ENSMUSG00000090124.7	Ugt1a7c	20.592	37.697	3.486	-3.109	0.195	-17.874	1.9e-71	1.3e-68
ENSMUSG00000049047.11	Armcx3	15.217	27.682	2.752	-2.934	0.19	-17.848	3.0e-71	2.0e-68
ENSMUSG00000032050.17	Rdx	13.343	24.468	2.218	-2.984	0.204	-17.469	2.5e-68	1.6e-65
ENSMUSG00000074604.9	Mgst2	53.263	102.56	3.965	-4.382	0.254	-17.274	7.3e-67	4.5e-64
ENSMUSG00000021262.15	Evl	45.373	77.672	13.075	-2.483	0.157	-17.217	2.0e-66	1.2e-63
ENSMUSG00000043461.13	Sptssb	84.866	139.291	30.44	-2.158	0.133	-17.098	1.5e-65	9.1e-63
ENSMUSG00000007039.12	Ddah2	26.766	48.546	4.987	-3.049	0.24	-16.972	1.3e-64	7.6e-62
ENSMUSG00000031451.6	Gas6	76.883	121.909	31.856	-1.903	0.114	-16.88	6.4e-64	3.4e-61
ENSMUSG00000059291.15	Rpl11	928.443	1355.28	501.61	-1.432	0.094	-16.826	1.6e-63	8.2e-61
ENSMUSG00000022376.8	Adcy8	4.593	9.08	0.107	-3.187	0.412	-16.713	1.1e-62	5.4e-60
ENSMUSG00000025161.16	Slc16a3	43.044	85.893	0.194	-6.185	0.525	-16.345	4.7e-60	2.3e-57
ENSMUSG00000033885.15	Pxk	43.234	68.584	17.885	-1.882	0.119	-16.165	8.9e-59	4.3e-56
ENSMUSG00000033377.14	Palmd	18.171	30.745	5.596	-2.267	0.276	-16.087	3.2e-58	1.5e-55
ENSMUSG00000031502.11	Col4a1	5.526	10.442	0.61	-2.829	0.418	-16.005	1.2e-57	5.3e-55
ENSMUSG00000061048.8	Cdh3	7.831	14.107	1.554	-2.565	0.199	-15.927	4.1e-57	1.8e-54
ENSMUSG00000044345.9	Marveld1	9.871	18.033	1.708	-2.813	0.216	-15.826	2.1e-56	8.9e-54
ENSMUSG00000074796.10	Slc4a11	8.5	16.208	0.793	-3.263	0.338	-15.527	2.3e-54	9.6e-52
ENSMUSG00000020044.13	Timp3	6.747	12.121	1.373	-2.467	0.323	-15.279	1.1e-52	4.3e-50
ENSMUSG00000048387.8	Osr1	13.747	26.591	0.902	-3.858	0.33	-15.252	1.6e-52	6.4e-50
ENSMUSG00000052911.9	Lamb2	95.899	133.448	58.35	-1.18	0.103	-14.845	7.5e-50	2.9e-47
ENSMUSG00000051727.14	Kctd14	15.575	30.963	0.186	-4.752	0.499	-14.803	1.4e-49	5.3e-47
ENSMUSG00000031503.13	Col4a2	5.56	11.071	0.049	-3.525	0.521	-14.649	1.4e-48	5.0e-46
ENSMUSG00000051934.5	Spats2	36.557	57.918	15.196	-1.863	0.128	-14.15	1.9e-45	6.6e-43
ENSMUSG00000019699.16	Akt3	6.198	11.295	1.101	-2.549	0.498	-14.146	2.0e-45	6.8e-43
ENSMUSG00000025473.16	Adam8	20.194	34.173	6.214	-2.286	0.176	-14.087	4.6e-45	1.5e-42
ENSMUSG00000091971.3	Hspa1a	9.793	19.485	0.1	-4.219	0.543	-13.995	1.7e-44	5.3e-42
ENSMUSG00000027695.16	Pld1	42.096	63.792	20.399	-1.598	0.121	-13.99	1.8e-44	5.7e-42
ENSMUSG00000062184.11	Hs6st2	17.887	31.858	3.917	-2.74	0.211	-13.875	8.9e-44	2.7e-41
ENSMUSG00000022043.19	Trim35	8.973	17.878	0.069	-4.143	0.574	-13.854	1.2e-43	3.6e-41
ENSMUSG00000046402.10	Rbp1	8.343	16.01	0.676	-3.343	0.332	-13.643	2.2e-42	6.5e-40
ENSMUSG00000022562.15	Oplah	7.255	12.85	1.66	-2.38	0.313	-13.611	3.5e-42	9.8e-40
ENSMUSG00000056608.14	Chd9	2299.77	3395.39	1204.14	-1.495	0.101	-13.605	3.8e-42	1.1e-39
ENSMUSG00000035640.18	Cbarp	30.647	49.531	11.763	-1.985	0.177	-13.571	6.0e-42	1.6e-39
ENSMUSG00000014602.15	Kif1a	4.86	9.685	0.035	-3.368	0.614	-13.536	9.6e-42	2.6e-39
ENSMUSG00000048758.14	Rpl29	971.096	1361.74	580.447	-1.229	0.091	-13.481	2.0e-41	5.4e-39
ENSMUSG00000026676.7	Ccdc3	10.659	20.217	1.101	-3.336	0.313	-13.408	5.4e-41	1.3e-38
ENSMUSG00000030671.9	Pde3b	2.42	4.468	0.371	-1.995	0.323	-13.411	5.2e-41	1.3e-38
ENSMUSG00000029371.7	Cxcl5	78.521	131.534	25.509	-2.322	0.175	-13.297	2.4e-40	5.7e-38
ENSMUSG00000055629.5	B4galnt4	9.774	16.936	2.612	-2.312	0.228	-13.191	9.8e-40	2.3e-37
ENSMUSG00000039976.4	Tbc1d16	7.784	12.521	3.048	-1.74	0.155	-13.155	1.6e-39	3.6e-37
ENSMUSG00000028800.15	Hdac1	85.521	125.333	45.709	-1.435	0.125	-13.103	3.2e-39	7.2e-37
ENSMUSG00000006519.11	Cyba	54.327	108.161	0.492	-6.193	0.619	-12.862	7.4e-38	1.6e-35
ENSMUSG00000034463.4	Scara3	190.249	286.813	93.684	-1.604	0.125	-12.79	1.9e-37	4.0e-35
ENSMUSG00000068735.14	Trp53i11	9.3	18.388	0.213	-3.999	0.584	-12.567	3.2e-36	6.7e-34
ENSMUSG00000037095.7	Lrg1	13.575	26.457	0.692	-4.02	0.427	-12.331	6.1e-35	1.2e-32
ENSMUSG00000032374.14	Plod2	9.858	17.789	1.928	-2.682	0.255	-12.32	7.1e-35	1.4e-32
ENSMUSG00000023073.2	Slc10a2	5.325	9.363	1.287	-2.18	0.237	-12.059	1.7e-33	3.3e-31
ENSMUSG00000089715.12	Cbx6	64.47	89.364	39.575	-1.155	0.096	-11.996	3.7e-33	7.1e-31
ENSMUSG00000038007.14	Acer2	7.548	13.622	1.473	-2.564	0.242	-11.753	6.8e-32	1.2e-29
ENSMUSG00000032717.14	Mdfi	16.408	28.041	4.775	-2.33	0.239	-11.755	6.7e-32	1.2e-29
ENSMUSG00000028843.8	Sh3bgrl3	118.336	180.262	56.41	-1.659	0.149	-11.732	8.7e-32	1.5e-29
ENSMUSG00000000957.11	Mmp14	31.688	63.029	0.348	-5.57	0.606	-11.631	2.9e-31	4.9e-29
ENSMUSG00000037071.2	Scd1	6.775	12.189	1.361	-2.482	0.272	-11.613	3.6e-31	6.0e-29
ENSMUSG00000016918.15	Sulf1	15.116	22.319	7.913	-1.388	0.147	-11.595	4.4e-31	7.2e-29
ENSMUSG00000028860.13	Sytl1	12.033	22.403	1.663	-3.136	0.321	-11.521	1.0e-30	1.7e-28
ENSMUSG00000019966.18	Kitl	53.966	74.012	33.921	-1.103	0.102	-11.409	3.8e-30	6.0e-28
ENSMUSG00000052684.4	Jun	56.871	82.079	31.663	-1.347	0.12	-11.316	1.1e-29	1.7e-27
ENSMUSG00000020396.8	Nefh	2.759	5.374	0.143	-2.48	0.463	-11.247	2.4e-29	3.6e-27
ENSMUSG00000061232.15	H2-K1	299.739	401.975	197.503	-1.022	0.093	-11.157	6.6e-29	9.9e-27
ENSMUSG00000073600.3	Prob1	4.316	7.342	1.289	-1.865	0.225	-11.133	8.7e-29	1.3e-26
ENSMUSG00000035394.11	Cfap53	14.567	28.238	0.897	-3.946	0.458	-11.007	3.5e-28	5.1e-26
ENSMUSG00000020312.12	Shc2	3.852	7.626	0.078	-3	0.578	-11.002	3.8e-28	5.4e-26
ENSMUSG00000020900.15	Myh10	17.102	25.892	8.312	-1.53	0.124	-10.99	4.3e-28	6.1e-26
ENSMUSG00000044026.2	Slc35g1	38.179	59.754	16.605	-1.787	0.167	-10.987	4.4e-28	6.3e-26
ENSMUSG00000029869.7	Ephb6	3.004	5.752	0.255	-2.427	0.482	-10.932	8.1e-28	1.1e-25
ENSMUSG00000020303.2	Stc2	23.129	35.006	11.253	-1.555	0.14	-10.936	7.7e-28	1.1e-25
ENSMUSG00000026475.7	Rgs16	10.147	18.446	1.847	-2.772	0.303	-10.922	9.1e-28	1.2e-25
ENSMUSG00000024691.13	Fam111a	4.631	6.639	2.622	-1.077	0.464	-10.909	1.0e-27	1.4e-25
ENSMUSG00000075610.9	Tmem92	5.623	10.61	0.637	-2.827	0.396	-10.905	1.1e-27	1.5e-25
ENSMUSG00000019872.13	Smpdl3a	7.159	13.809	0.509	-3.295	0.434	-10.9	1.2e-27	1.6e-25
ENSMUSG00000057530.14	Ece1	33.587	48.639	18.535	-1.345	0.119	-10.778	4.4e-27	5.8e-25
ENSMUSG00000056999.14	Ide	53.453	72.009	34.896	-1.024	0.101	-10.731	7.3e-27	9.5e-25
ENSMUSG00000031133.12	Arhgef6	6.507	11.873	1.142	-2.588	0.418	-10.72	8.2e-27	1.1e-24
ENSMUSG00000040711.7	Sh3pxd2b	17.064	23.768	10.36	-1.124	0.112	-10.706	9.5e-27	1.2e-24
ENSMUSG00000009585.18	Apobec3	158.788	229.334	88.242	-1.368	0.124	-10.592	3.2e-26	4.2e-24
ENSMUSG00000041737.8	Tmem45b	58.432	88.936	27.928	-1.636	0.154	-10.571	4.1e-26	5.2e-24
ENSMUSG00000015243.4	Abca1	0.952	1.673	0.23	-1.119	0.458	-10.566	4.3e-26	5.4e-24
ENSMUSG00000024066.8	Xdh	29.941	45.71	14.173	-1.622	0.159	-10.556	4.7e-26	5.9e-24
ENSMUSG00000022026.7	Olfm4	4.85	8.996	0.705	-2.552	0.482	-10.542	5.5e-26	6.8e-24
ENSMUSG00000028402.18	Mpdz	4.176	7.597	0.755	-2.292	0.384	-10.534	6.0e-26	7.4e-24
ENSMUSG00000022883.10	Robo1	7.604	11.674	3.534	-1.483	0.163	-10.526	6.6e-26	8.0e-24
ENSMUSG00000025492.6	Ifitm3	182.549	301.882	63.217	-2.238	0.213	-10.518	7.2e-26	8.6e-24
ENSMUSG00000068587.9	Mgam	2.345	4.413	0.276	-2.084	0.387	-10.468	1.2e-25	1.4e-23
ENSMUSG00000030793.4	Pycard	8.91	17.519	0.301	-3.832	0.397	-10.389	2.8e-25	3.2e-23
ENSMUSG00000047143.3	Dmrta2	5.708	11.364	0.051	-3.557	0.758	-10.283	8.4e-25	9.5e-23
ENSMUSG00000037025.11	Foxa2	20.036	32.593	7.48	-1.986	0.202	-10.248	1.2e-24	1.3e-22
ENSMUSG00000006219.12	Fblim1	12.438	19.354	5.522	-1.642	0.207	-10.163	2.9e-24	3.2e-22
ENSMUSG00000053644.13	Aldh7a1	35.594	52.69	18.498	-1.461	0.139	-10.158	3.1e-24	3.3e-22
ENSMUSG00000021846.9	Peli2	1.602	3.101	0.103	-1.894	0.549	-10.152	3.3e-24	3.5e-22
ENSMUSG00000044352.6	Sowaha	2.557	4.958	0.157	-2.365	0.493	-10.088	6.3e-24	6.6e-22
ENSMUSG00000004709.14	Cd244	3.71	6.992	0.429	-2.484	0.404	-10.016	1.3e-23	1.4e-21
ENSMUSG00000032666.16	1700025G04Rik	6.603	10.351	2.856	-1.558	0.225	-9.976	1.9e-23	2.0e-21
ENSMUSG00000024909.14	Efemp2	11.253	20.932	1.574	-3.091	0.419	-9.97	2.1e-23	2.1e-21
ENSMUSG00000032719.4	Sbspon	8.543	14.799	2.287	-2.265	0.269	-9.949	2.5e-23	2.6e-21
ENSMUSG00000032735.14	Ablim3	2.645	4.876	0.414	-2.055	0.353	-9.937	2.9e-23	2.9e-21
ENSMUSG00000000386.14	Mx1	8.213	13.146	3.28	-1.725	0.245	-9.937	2.9e-23	2.9e-21
ENSMUSG00000039115.13	Itga9	2.885	4.772	0.998	-1.531	0.512	-9.935	2.9e-23	3.0e-21
ENSMUSG00000053930.13	Shisa6	8.282	16.55	0.014	-4.113	0.867	-9.899	4.2e-23	4.2e-21
ENSMUSG00000042988.10	Notum	5.385	9.655	1.114	-2.333	0.438	-9.832	8.2e-23	8.1e-21
ENSMUSG00000021509.5	Slc25a48	2.639	4.978	0.3	-2.201	0.41	-9.832	8.2e-23	8.1e-21
ENSMUSG00000103585.1	Pcdhgb4	1.8	3.417	0.182	-1.901	0.469	-9.824	8.9e-23	8.7e-21
ENSMUSG00000047139.9	Cd24a	702.478	954.972	449.985	-1.084	0.11	-9.774	1.5e-22	1.4e-20
ENSMUSG00000029851.5	Tcaf2	2.954	5.256	0.653	-1.92	0.299	-9.749	1.9e-22	1.8e-20
ENSMUSG00000002257.7	Def6	17.499	27.046	7.952	-1.648	0.183	-9.712	2.7e-22	2.5e-20
ENSMUSG00000025481.12	Urah	17.506	34.015	0.998	-4.131	0.533	-9.671	4.0e-22	3.7e-20
ENSMUSG00000032006.15	Pdgfd	9.587	15.654	3.519	-1.882	0.225	-9.645	5.1e-22	4.7e-20
ENSMUSG00000071723.7	Gspt2	6.959	11.992	1.926	-2.151	0.275	-9.579	9.8e-22	8.8e-20
ENSMUSG00000022754.5	Tmem45a	56.731	113.462	0	-6.839	1.5	-9.533	1.5e-21	1.4e-19
ENSMUSG00000090877.3	Hspa1b	59.826	89.735	29.918	-1.553	0.166	-9.468	2.9e-21	2.5e-19
ENSMUSG00000059552.13	Trp53	68.997	96.121	41.873	-1.18	0.12	-9.444	3.6e-21	3.1e-19
ENSMUSG00000043705.6	Capn13	11.065	18.231	3.899	-1.973	0.235	-9.433	4.0e-21	3.4e-19
ENSMUSG00000055485.6	Soga1	1.401	2.212	0.59	-1.014	0.375	-9.42	4.5e-21	3.8e-19
ENSMUSG00000042978.10	Sbk1	10.815	15.858	5.771	-1.316	0.169	-9.399	5.5e-21	4.6e-19
ENSMUSG00000063727.3	Tnfrsf11b	31.204	62.408	0	-5.987	1.452	-9.393	5.8e-21	4.8e-19
ENSMUSG00000027188.8	Pamr1	13.358	26.689	0.027	-4.753	1.036	-9.396	5.7e-21	4.8e-19
ENSMUSG00000005087.17	Cd44	117.995	159.586	76.404	-1.053	0.119	-9.343	9.4e-21	7.8e-19
ENSMUSG00000027210.20	Meis2	24.994	35.943	14.045	-1.296	0.151	-9.34	9.7e-21	7.9e-19
ENSMUSG00000021998.16	Lcp1	2.55	4.899	0.202	-2.295	0.5	-9.323	1.1e-20	9.2e-19
ENSMUSG00000029659.16	Medag	14.332	27.879	0.785	-4.016	0.657	-9.31	1.3e-20	1.0e-18
ENSMUSG00000096768.7	Gm47283	452.529	621.975	283.084	-1.133	0.132	-9.287	1.6e-20	1.3e-18
ENSMUSG00000038521.17	C1s1	4.153	7.704	0.603	-2.441	0.492	-9.265	2.0e-20	1.6e-18
ENSMUSG00000029471.13	Camkk2	6.448	10.26	2.637	-1.63	0.234	-9.238	2.5e-20	2.0e-18
ENSMUSG00000033436.13	Armcx2	8.363	16.661	0.065	-4.052	1.037	-9.211	3.2e-20	2.6e-18
ENSMUSG00000036098.15	Myrf	105.579	144.884	66.274	-1.117	0.123	-9.21	3.3e-20	2.6e-18
ENSMUSG00000043091.9	Tuba1c	99.395	133.327	65.463	-1.015	0.118	-9.183	4.2e-20	3.3e-18
ENSMUSG00000021464.14	Ror2	1.764	3.347	0.18	-1.881	0.469	-9.105	8.6e-20	6.5e-18
ENSMUSG00000037280.12	Galnt6	2.69	5.322	0.057	-2.58	0.717	-9.098	9.2e-20	7.0e-18
ENSMUSG00000022332.8	Khdrbs3	4.126	8.002	0.251	-2.848	0.554	-9.082	1.1e-19	8.0e-18
ENSMUSG00000101939.1	Gm28438	580.17	1160.34	0	-10.182	1.45	-8.925	4.5e-19	3.2e-17
ENSMUSG00000053080.10	2700081O15Rik	13.114	19.813	6.414	-1.489	0.17	-8.901	5.5e-19	4.0e-17
ENSMUSG00000010047.12	Hyal2	63.144	87.729	38.56	-1.165	0.132	-8.9	5.6e-19	4.0e-17
ENSMUSG00000039385.5	Cdh6	4.574	7.175	1.974	-1.459	0.208	-8.898	5.7e-19	4.1e-17
ENSMUSG00000042439.12	Zfp532	1.915	3.537	0.292	-1.812	0.503	-8.81	1.3e-18	8.8e-17
ENSMUSG00000040929.16	Rfx3	1.127	1.983	0.272	-1.23	0.371	-8.778	1.7e-18	1.1e-16
ENSMUSG00000037443.13	Cep85	27.791	39.887	15.695	-1.292	0.144	-8.767	1.8e-18	1.3e-16
ENSMUSG00000031558.15	Slit2	2.807	4.496	1.119	-1.375	0.265	-8.702	3.3e-18	2.2e-16
ENSMUSG00000079523.8	Tmsb10	978.98	1409.61	548.35	-1.361	0.156	-8.686	3.8e-18	2.5e-16
ENSMUSG00000060429.12	Sntb1	4.335	6.98	1.69	-1.569	0.236	-8.644	5.4e-18	3.6e-16
ENSMUSG00000033538.13	Casp4	14.937	21.259	8.615	-1.211	0.32	-8.625	6.4e-18	4.2e-16
ENSMUSG00000025075.14	Habp2	20.275	29.968	10.582	-1.419	0.178	-8.603	7.8e-18	5.1e-16
ENSMUSG00000070691.10	Runx3	8.182	16.344	0.02	-4.088	1.044	-8.592	8.5e-18	5.6e-16
ENSMUSG00000031112.10	Stk26	3.01	5.966	0.054	-2.724	0.88	-8.552	1.2e-17	7.9e-16
ENSMUSG00000017491.9	Rarb	3.871	7.637	0.104	-2.968	0.883	-8.5	1.9e-17	1.2e-15
ENSMUSG00000041046.7	Ramp3	6.669	13.059	0.278	-3.459	0.653	-8.488	2.1e-17	1.3e-15
ENSMUSG00000036782.13	Klhl13	2.306	4.53	0.082	-2.353	0.652	-8.486	2.1e-17	1.4e-15
ENSMUSG00000031099.16	Smarca1	2.267	4.228	0.306	-2.002	0.418	-8.433	3.4e-17	2.1e-15
ENSMUSG00000108218.2	Olfr1372-ps1	6.199	9.057	3.342	-1.212	0.169	-8.432	3.4e-17	2.1e-15
ENSMUSG00000019846.11	Lama4	1.095	1.991	0.199	-1.319	0.617	-8.429	3.5e-17	2.2e-15
ENSMUSG00000032135.15	Mcam	20.91	29.339	12.482	-1.17	0.155	-8.397	4.6e-17	2.8e-15
ENSMUSG00000019768.16	Esr1	7.47	14.416	0.524	-3.339	0.371	-8.359	6.3e-17	3.9e-15
ENSMUSG00000024304.14	Cdh2	2.01	3.652	0.368	-1.765	0.392	-8.289	1.1e-16	6.9e-15
ENSMUSG00000071604.4	Fam189a2	2.975	5.463	0.486	-2.12	0.42	-8.283	1.2e-16	7.1e-15
ENSMUSG00000022098.10	Bmp1	11.908	17.386	6.429	-1.307	0.173	-8.277	1.3e-16	7.5e-15
ENSMUSG00000021867.16	Tmem254b	38.007	54.386	21.629	-1.291	0.16	-8.255	1.5e-16	9.0e-15
ENSMUSG00000062380.4	Tubb3	4.687	8.57	0.805	-2.407	0.425	-8.203	2.3e-16	1.4e-14
ENSMUSG00000006567.11	Atp7b	17.117	24.62	9.614	-1.271	0.165	-8.149	3.7e-16	2.1e-14
ENSMUSG00000022421.19	Nptxr	5.884	8.846	2.921	-1.328	0.213	-8.126	4.4e-16	2.5e-14
ENSMUSG00000010663.4	Fads1	11.152	16.101	6.202	-1.248	0.169	-8.09	6.0e-16	3.4e-14
ENSMUSG00000039364.13	Sectm1b	6.963	12.713	1.213	-2.632	0.402	-7.983	1.4e-15	7.8e-14
ENSMUSG00000049804.9	Armcx4	0.642	1.254	0.03	-1.129	0.671	-7.981	1.4e-15	7.8e-14
ENSMUSG00000036528.15	Ppfibp2	17.002	25.077	8.927	-1.393	0.186	-7.96	1.7e-15	9.3e-14
ENSMUSG00000024064.13	Galnt14	5.546	9.895	1.197	-2.31	0.382	-7.947	1.9e-15	1.0e-13
ENSMUSG00000025314.16	Ptprj	2.905	4.79	1.021	-1.519	0.28	-7.936	2.1e-15	1.1e-13
ENSMUSG00000083282.2	Ctsf	18.478	26.786	10.17	-1.315	0.175	-7.933	2.1e-15	1.1e-13
ENSMUSG00000056214.8	Pard6g	1.968	3.644	0.291	-1.847	0.458	-7.925	2.3e-15	1.2e-13
ENSMUSG00000021662.10	Arhgef28	6.103	9.561	2.644	-1.535	0.212	-7.883	3.2e-15	1.7e-13
ENSMUSG00000028832.11	Stmn1	219.737	296.314	143.16	-1.044	0.133	-7.847	4.3e-15	2.2e-13
ENSMUSG00000039959.13	Hip1	2.998	4.624	1.373	-1.245	0.345	-7.837	4.6e-15	2.4e-13
ENSMUSG00000075611.5	Gm11545	45.914	90.282	1.547	-5.164	0.748	-7.833	4.8e-15	2.5e-13
ENSMUSG00000050530.14	Fam171a1	1.539	2.864	0.214	-1.67	0.502	-7.824	5.1e-15	2.6e-13
ENSMUSG00000024352.11	Spata24	29.413	48.266	10.56	-2.091	0.279	-7.818	5.4e-15	2.7e-13
ENSMUSG00000066705.7	Fxyd6	3.143	6.141	0.146	-2.64	0.682	-7.782	7.1e-15	3.6e-13
ENSMUSG00000028357.13	Kif12	16.307	25.717	6.897	-1.758	0.236	-7.779	7.3e-15	3.7e-13
ENSMUSG00000089901.1	Gm8113	40.536	60.322	20.75	-1.495	0.196	-7.778	7.4e-15	3.7e-13
ENSMUSG00000025887.10	Casp12	11.201	17.893	4.509	-1.778	0.259	-7.758	8.6e-15	4.3e-13
ENSMUSG00000037852.8	Cpe	20.221	28.933	11.508	-1.259	0.171	-7.724	1.1e-14	5.5e-13
ENSMUSG00000068396.9	Rpl34-ps1	414.338	828.316	0.361	-9.251	1.442	-7.715	1.2e-14	5.9e-13
ENSMUSG00000021944.15	Gata4	34.688	49.866	19.511	-1.31	0.16	-7.696	1.4e-14	6.8e-13
ENSMUSG00000095562.7	Gm21887	241.251	335.971	146.531	-1.192	0.193	-7.682	1.6e-14	7.5e-13
ENSMUSG00000025854.15	Fam20c	21.154	31.095	11.212	-1.394	0.16	-7.668	1.7e-14	8.3e-13
ENSMUSG00000060591.9	Ifitm2	434.939	584.356	285.523	-1.031	0.134	-7.646	2.1e-14	9.7e-13
ENSMUSG00000093979.8	Gm2237	2.792	5.466	0.118	-2.532	0.712	-7.628	2.4e-14	1.1e-12
ENSMUSG00000020227.10	Irak3	2.211	4.029	0.393	-1.852	0.469	-7.625	2.4e-14	1.1e-12
ENSMUSG00000059751.7	Rps3a3	26.613	53.226	0	-5.761	1.463	-7.606	2.8e-14	1.3e-12
ENSMUSG00000044674.6	Fzd1	11.402	16.526	6.279	-1.268	0.182	-7.593	3.1e-14	1.4e-12
ENSMUSG00000045288.10	Ush1g	9.492	13.815	5.169	-1.264	0.185	-7.601	2.9e-14	1.4e-12
ENSMUSG00000022218.16	Tgm1	7.048	10.763	3.334	-1.44	0.274	-7.528	5.2e-14	2.3e-12
ENSMUSG00000062031.13	Pgghg	13.959	20.021	7.896	-1.241	0.181	-7.521	5.4e-14	2.4e-12
ENSMUSG00000038576.15	Susd4	1.806	3.497	0.115	-2.011	0.721	-7.484	7.2e-14	3.2e-12
ENSMUSG00000028583.14	Pdpn	3.543	6.975	0.112	-2.843	0.84	-7.449	9.4e-14	4.1e-12
ENSMUSG00000033906.5	Zdhhc15	5.658	8.235	3.082	-1.178	0.189	-7.441	1.0e-13	4.3e-12
ENSMUSG00000044646.14	Zbtb7c	3.826	5.755	1.898	-1.221	0.256	-7.428	1.1e-13	4.8e-12
ENSMUSG00000005320.9	Fgfr4	5.18	10.36	0	-3.506	1.469	-7.425	1.1e-13	4.9e-12
ENSMUSG00000020902.12	Ntn1	0.866	1.628	0.104	-1.251	0.545	-7.422	1.2e-13	5.0e-12
ENSMUSG00000034674.18	Tdg	33.916	45.628	22.204	-1.007	0.14	-7.406	1.3e-13	5.6e-12
ENSMUSG00000027327.16	1700037H04Rik	64.292	86.592	41.992	-1.027	0.139	-7.381	1.6e-13	6.7e-12
ENSMUSG00000035799.6	Twist1	8.184	16.369	0	-4.118	1.467	-7.362	1.8e-13	7.6e-12
ENSMUSG00000041594.18	Tmtc4	20.227	27.582	12.871	-1.043	0.153	-7.36	1.8e-13	7.7e-12
ENSMUSG00000072949.6	Acot1	15.339	24.287	6.391	-1.775	0.249	-7.356	1.9e-13	7.9e-12
ENSMUSG00000028541.14	B4galt2	2.236	4.298	0.175	-2.173	0.555	-7.329	2.3e-13	9.6e-12
ENSMUSG00000024013.14	Fgd2	3.512	6.598	0.427	-2.413	0.661	-7.294	3.0e-13	1.2e-11
ENSMUSG00000022656.15	Nectin3	3.577	6.098	1.057	-1.787	0.313	-7.292	3.0e-13	1.2e-11
ENSMUSG00000048779.5	P2ry6	18.898	28.479	9.317	-1.515	0.219	-7.304	2.8e-13	1.2e-11
ENSMUSG00000060224.3	Pyroxd2	1.447	2.824	0.07	-1.837	0.732	-7.256	4.0e-13	1.6e-11
ENSMUSG00000006538.12	Ihh	3.972	7.914	0.03	-3.114	1.071	-7.241	4.4e-13	1.8e-11
ENSMUSG00000039062.15	Anpep	2.772	5.46	0.084	-2.575	1.104	-7.213	5.5e-13	2.1e-11
ENSMUSG00000015709.9	Arnt2	1.478	2.944	0.012	-1.962	1.073	-7.216	5.3e-13	2.1e-11
ENSMUSG00000030088.15	Aldh1l1	1.648	3.235	0.061	-1.996	0.783	-7.197	6.2e-13	2.4e-11
ENSMUSG00000039007.10	Cpq	3.722	6.546	0.898	-1.991	0.496	-7.145	9.0e-13	3.5e-11
ENSMUSG00000035390.16	Brsk1	2.899	5.236	0.562	-1.997	0.467	-7.122	1.1e-12	4.0e-11
ENSMUSG00000020160.18	Meis1	4.071	6.459	1.683	-1.475	0.274	-7.111	1.2e-12	4.4e-11
ENSMUSG00000098207.1	Arl14	57.263	82.26	32.265	-1.324	0.189	-7.099	1.3e-12	4.7e-11
ENSMUSG00000037145.14	2210407C18Rik	32.192	64.329	0.054	-5.954	1.457	-7.061	1.6e-12	6.1e-11
ENSMUSG00000030701.17	Plekhb1	14.225	28.437	0.014	-4.86	1.454	-7.047	1.8e-12	6.7e-11
ENSMUSG00000028073.15	Pear1	4.129	6.576	1.682	-1.498	0.302	-7.024	2.2e-12	7.8e-11
ENSMUSG00000054737.11	Zfp182	2.92	5.839	0	-2.774	1.475	-7.015	2.3e-12	8.3e-11
ENSMUSG00000040016.16	Ptger3	3.387	6.774	0	-2.959	1.476	-6.961	3.4e-12	1.2e-10
ENSMUSG00000022425.16	Enpp2	1.847	3.513	0.18	-1.935	0.674	-6.84	7.9e-12	2.7e-10
ENSMUSG00000055745.4	Rtl6	1.659	3.317	0	-2.11	1.48	-6.833	8.3e-12	2.8e-10
ENSMUSG00000115920.1	AC157554.1	4.051	7.427	0.674	-2.331	0.513	-6.831	8.5e-12	2.9e-10
ENSMUSG00000032549.7	Rab6b	0.828	1.627	0.029	-1.351	0.853	-6.827	8.7e-12	2.9e-10
ENSMUSG00000098557.1	Kctd12	1.439	2.513	0.364	-1.365	0.409	-6.815	9.4e-12	3.2e-10
ENSMUSG00000046768.13	Rhoj	2.01	3.98	0.039	-2.26	0.938	-6.809	9.8e-12	3.3e-10
ENSMUSG00000033152.13	Podxl2	6.49	9.946	3.034	-1.44	0.432	-6.807	1.0e-11	3.3e-10
ENSMUSG00000034801.13	Sos2	50.956	69.42	32.491	-1.072	0.119	-6.759	1.4e-11	4.6e-10
ENSMUSG00000054640.14	Slc8a1	2.08	3.782	0.379	-1.794	0.488	-6.739	1.6e-11	5.2e-10
ENSMUSG00000024664.4	Fads3	16.36	22.616	10.103	-1.089	0.171	-6.74	1.6e-11	5.2e-10
ENSMUSG00000041096.13	Tspyl2	16.232	24.832	7.632	-1.581	0.188	-6.71	1.9e-11	6.3e-10
ENSMUSG00000091754.8	Gm3636	3.224	6.244	0.204	-2.589	0.692	-6.683	2.3e-11	7.4e-10
ENSMUSG00000031340.8	Gabre	2.576	4.168	0.985	-1.38	0.363	-6.679	2.4e-11	7.6e-10
ENSMUSG00000003992.14	Ssbp2	4.302	7.076	1.527	-1.677	0.45	-6.666	2.6e-11	8.3e-10
ENSMUSG00000024247.14	Pkdcc	7.252	11.46	3.043	-1.624	0.277	-6.664	2.7e-11	8.3e-10
ENSMUSG00000067276.5	Capn6	3.566	7.068	0.064	-2.922	0.972	-6.629	3.4e-11	1.1e-9
ENSMUSG00000113691.1	Gm38699	2.68	5.291	0.068	-2.559	0.945	-6.624	3.5e-11	1.1e-9
ENSMUSG00000022912.8	Pros1	4.624	7.173	2.076	-1.41	0.267	-6.617	3.7e-11	1.1e-9
ENSMUSG00000029223.12	Uchl1	4.607	8.559	0.655	-2.53	0.551	-6.59	4.4e-11	1.3e-9
ENSMUSG00000008090.14	Fgfrl1	9.909	14.32	5.497	-1.238	0.228	-6.583	4.6e-11	1.4e-9
ENSMUSG00000002289.15	Angptl4	2.603	5.173	0.033	-2.579	1.094	-6.574	4.9e-11	1.5e-9
ENSMUSG00000045136.6	Tubb2b	6.84	13.461	0.22	-3.567	1.461	-6.549	5.8e-11	1.7e-9
ENSMUSG00000058152.7	Chsy3	2.035	4.07	0	-2.342	1.49	-6.553	5.6e-11	1.7e-9
ENSMUSG00000061751.15	Kalrn	4.146	6.368	1.925	-1.333	0.281	-6.54	6.1e-11	1.8e-9
ENSMUSG00000024065.7	Ehd3	1.015	1.91	0.12	-1.377	0.611	-6.532	6.5e-11	2.0e-9
ENSMUSG00000042745.9	Id1	58.121	78.365	37.877	-1.03	0.159	-6.532	6.5e-11	2.0e-9
ENSMUSG00000054342.8	Kcnn4	9.208	14.402	4.013	-1.619	0.277	-6.512	7.4e-11	2.2e-9
ENSMUSG00000034875.5	Nudt19	75.744	102.701	48.788	-1.059	0.154	-6.513	7.4e-11	2.2e-9
ENSMUSG00000044337.5	Ackr3	3.453	5.565	1.341	-1.488	0.391	-6.496	8.2e-11	2.4e-9
ENSMUSG00000041020.14	Map7d2	1.844	3.576	0.112	-2.041	0.766	-6.487	8.8e-11	2.6e-9
ENSMUSG00000034612.7	Chst11	4.114	7.989	0.239	-2.859	0.781	-6.457	1.1e-10	3.1e-9
ENSMUSG00000021550.6	2210016F16Rik	8.184	11.947	4.422	-1.256	0.22	-6.457	1.1e-10	3.1e-9
ENSMUSG00000067279.2	Ppp1r3c	6.027	9.29	2.764	-1.451	0.269	-6.453	1.1e-10	3.2e-9
ENSMUSG00000044734.16	Serpinb1a	2.418	4.198	0.638	-1.666	0.656	-6.439	1.2e-10	3.5e-9
ENSMUSG00000039199.6	Zdhhc1	19.407	27.947	10.868	-1.286	0.191	-6.431	1.3e-10	3.7e-9
ENSMUSG00000029122.11	Evc	10.881	14.855	6.906	-1.004	0.194	-6.414	1.4e-10	4.1e-9
ENSMUSG00000039577.17	Nphp4	1.246	2.491	0	-1.804	1.496	-6.405	1.5e-10	4.3e-9
ENSMUSG00000046456.14	Tmem150b	2.405	4.736	0.075	-2.416	0.949	-6.395	1.6e-10	4.6e-9
ENSMUSG00000037060.3	Cavin3	2.634	5.03	0.238	-2.285	0.685	-6.395	1.6e-10	4.6e-9
ENSMUSG00000025037.6	Maoa	2.168	3.572	0.765	-1.373	0.344	-6.387	1.7e-10	4.8e-9
ENSMUSG00000021943.7	Gdf10	0.765	1.426	0.104	-1.136	0.596	-6.386	1.7e-10	4.8e-9
ENSMUSG00000037902.18	Sirpa	1.481	2.961	0	-1.986	1.498	-6.379	1.8e-10	5.0e-9
ENSMUSG00000051242.1	Pcdhb9	1.121	2.134	0.108	-1.5	0.673	-6.373	1.8e-10	5.2e-9
ENSMUSG00000020581.11	Agr2	10.332	19.632	1.032	-3.344	0.665	-6.369	1.9e-10	5.3e-9
ENSMUSG00000028463.14	Car9	135.378	227.166	43.591	-2.355	0.465	-6.371	1.9e-10	5.3e-9
ENSMUSG00000022032.14	Scara5	3.462	5.415	1.51	-1.354	0.299	-6.364	2.0e-10	5.5e-9
ENSMUSG00000034205.16	Loxl2	0.901	1.74	0.061	-1.368	0.725	-6.353	2.1e-10	5.8e-9
ENSMUSG00000050248.11	Evc2	14.466	19.721	9.211	-1.021	0.164	-6.355	2.1e-10	5.8e-9
ENSMUSG00000025017.9	Pik3ap1	4.208	6.878	1.539	-1.634	0.338	-6.35	2.1e-10	5.9e-9
ENSMUSG00000021552.7	Gkap1	14.851	22.498	7.204	-1.518	0.261	-6.35	2.1e-10	5.9e-9
ENSMUSG00000048644.8	Ctxn1	29.446	41.957	16.935	-1.26	0.205	-6.321	2.6e-10	7.1e-9
ENSMUSG00000020357.3	Flt4	0.616	1.155	0.078	-1	0.609	-6.3	3.0e-10	8.1e-9
ENSMUSG00000066607.5	6030419C18Rik	6.822	10.717	2.928	-1.577	0.29	-6.257	3.9e-10	1.0e-8
ENSMUSG00000062175.13	Tgif2	9.822	14.161	5.484	-1.225	0.219	-6.244	4.3e-10	1.1e-8
ENSMUSG00000013419.7	Zfp651	9.75	14.005	5.495	-1.208	0.228	-6.222	4.9e-10	1.3e-8
ENSMUSG00000029298.15	Gbp9	0.788	1.481	0.095	-1.18	0.747	-6.218	5.0e-10	1.3e-8
ENSMUSG00000036820.11	Amdhd2	15.507	22.574	8.439	-1.32	0.243	-6.194	5.9e-10	1.5e-8
ENSMUSG00000113506.1	AC166358.2	4.194	8.388	0	-3.231	1.506	-6.172	6.7e-10	1.7e-8
ENSMUSG00000026556.15	Vangl2	7.747	10.893	4.601	-1.086	0.211	-6.157	7.4e-10	1.9e-8
ENSMUSG00000024365.9	Cyp21a1	1.885	3.664	0.107	-2.075	0.819	-6.15	7.8e-10	2.0e-8
ENSMUSG00000032702.16	Kank1	0.681	1.313	0.05	-1.14	0.721	-6.143	8.1e-10	2.1e-8
ENSMUSG00000023094.14	Msrb2	3.223	6.187	0.258	-2.514	0.74	-6.118	9.5e-10	2.4e-8
ENSMUSG00000006931.15	P3h4	22.167	30.397	13.937	-1.072	0.171	-6.111	9.9e-10	2.5e-8
ENSMUSG00000018862.11	Otop3	3.995	7.974	0.017	-3.142	1.467	-6.103	1.0e-9	2.6e-8
ENSMUSG00000070509.15	Rgma	7.006	9.841	4.17	-1.068	0.223	-6.102	1.0e-9	2.6e-8
ENSMUSG00000053552.14	Ebf4	1.445	2.701	0.188	-1.639	0.621	-6.099	1.1e-9	2.7e-8
ENSMUSG00000060032.6	H2afj	114.749	156.641	72.856	-1.094	0.12	-6.1	1.1e-9	2.7e-8
ENSMUSG00000029022.18	Miip	25.057	35.999	14.115	-1.291	0.191	-6.091	1.1e-9	2.8e-8
ENSMUSG00000031565.18	Fgfr1	1.745	2.725	0.764	-1.078	0.509	-6.073	1.3e-9	3.1e-8
ENSMUSG00000093954.8	Gm16867	1.839	3.178	0.5	-1.478	0.532	-6.036	1.6e-9	3.8e-8
ENSMUSG00000026730.12	Pter	9.702	14.356	5.049	-1.344	0.26	-6.03	1.6e-9	4.0e-8
ENSMUSG00000014599.10	Csf1	7.7	11.931	3.469	-1.533	0.326	-6.015	1.8e-9	4.4e-8
ENSMUSG00000014158.12	Trpv4	1.338	2.456	0.22	-1.503	0.633	-5.998	2.0e-9	4.8e-8
ENSMUSG00000018865.9	Sult4a1	2.034	4.069	0	-2.342	1.516	-5.985	2.2e-9	5.2e-8
ENSMUSG00000037972.7	Snn	13.785	19.597	7.972	-1.199	0.216	-5.94	2.8e-9	6.7e-8
ENSMUSG00000051811.14	Cox6b2	11.48	22.325	0.636	-3.833	0.974	-5.937	2.9e-9	6.8e-8
ENSMUSG00000033032.15	Afap1l1	0.944	1.848	0.039	-1.455	0.972	-5.925	3.1e-9	7.3e-8
ENSMUSG00000045284.9	Dcaf12l1	0.941	1.883	0	-1.527	1.523	-5.865	4.5e-9	1.0e-7
ENSMUSG00000028532.14	Cachd1	0.792	1.554	0.03	-1.31	0.849	-5.867	4.4e-9	1.0e-7
ENSMUSG00000020646.17	Mboat2	10.483	19.829	1.137	-3.285	0.676	-5.852	4.9e-9	1.1e-7
ENSMUSG00000024411.9	Aqp4	28.979	51.931	6.027	-2.913	0.53	-5.86	4.6e-9	1.1e-7
ENSMUSG00000004698.10	Hdac9	0.967	1.787	0.147	-1.281	0.508	-5.854	4.8e-9	1.1e-7
ENSMUSG00000033717.5	Adra2a	1.406	2.465	0.346	-1.365	0.484	-5.841	5.2e-9	1.2e-7
ENSMUSG00000057895.11	Zfp105	1.765	3.53	0	-2.179	1.53	-5.821	5.9e-9	1.3e-7
ENSMUSG00000025584.17	Pde8a	1.763	3.067	0.459	-1.479	0.425	-5.823	5.8e-9	1.3e-7
ENSMUSG00000075702.9	Selenom	13.04	21.477	4.603	-2.004	0.388	-5.786	7.2e-9	1.6e-7
ENSMUSG00000000627.15	Sema4f	5.126	7.272	2.979	-1.056	0.241	-5.777	7.6e-9	1.7e-7
ENSMUSG00000072955.14	Tmsb15l	5.138	10.275	0	-3.495	1.53	-5.753	8.8e-9	1.9e-7
ENSMUSG00000043557.15	Mdga1	4.352	6.814	1.89	-1.435	0.362	-5.742	9.3e-9	2.0e-7
ENSMUSG00000047632.10	Fgfbp3	6.128	9.43	2.826	-1.447	0.302	-5.719	1.1e-8	2.3e-7
ENSMUSG00000031647.10	Mfap3l	1.81	2.912	0.709	-1.195	0.32	-5.691	1.3e-8	2.7e-7
ENSMUSG00000022221.14	Ripk3	1.986	3.791	0.181	-2.021	1.132	-5.689	1.3e-8	2.8e-7
ENSMUSG00000035929.11	H2-Q4	12.658	17.742	7.575	-1.128	0.218	-5.674	1.4e-8	3.0e-7
ENSMUSG00000078377.5	Gm4294	8.543	16.937	0.149	-3.964	1.137	-5.649	1.6e-8	3.4e-7
ENSMUSG00000038807.18	Rap1gap2	0.691	1.311	0.071	-1.11	0.663	-5.632	1.8e-8	3.7e-7
ENSMUSG00000073077.6	Gm7173	0.988	1.976	0	-1.574	1.54	-5.624	1.9e-8	3.9e-7
ENSMUSG00000032564.16	Cpne4	2.45	4.86	0.04	-2.495	1.332	-5.599	2.2e-8	4.5e-7
ENSMUSG00000062044.15	Lmtk3	6.696	10.015	3.376	-1.332	0.252	-5.56	2.7e-8	5.5e-7
ENSMUSG00000006205.13	Htra1	7.976	11.295	4.658	-1.12	0.303	-5.557	2.7e-8	5.6e-7
ENSMUSG00000003559.7	As3mt	9.855	14.766	4.944	-1.407	0.283	-5.542	3.0e-8	6.1e-7
ENSMUSG00000016758.4	Bik	5.998	10.169	1.827	-1.982	0.51	-5.523	3.3e-8	6.7e-7
ENSMUSG00000113569.1	Gm48035	1.97	3.939	0	-2.304	1.549	-5.512	3.5e-8	7.1e-7
ENSMUSG00000070616.13	Gm13040	1.318	2.635	6.4e-4	-1.861	1.561	-5.508	3.6e-8	7.2e-7
ENSMUSG00000020101.14	Vsir	1.105	2.058	0.152	-1.409	0.685	-5.503	3.7e-8	7.4e-7
ENSMUSG00000026249.10	Serpine2	3.519	5.538	1.501	-1.386	0.362	-5.49	4.0e-8	7.9e-7
ENSMUSG00000054136.6	Adm2	5.47	9.209	1.732	-1.902	0.438	-5.487	4.1e-8	8.0e-7
ENSMUSG00000022571.9	Pycrl	20.65	28.295	13.004	-1.065	0.203	-5.464	4.6e-8	9.0e-7
ENSMUSG00000024682.3	Gif	8.249	15.914	0.584	-3.417	0.88	-5.418	6.0e-8	1.1e-6
ENSMUSG00000022885.15	St6gal1	23.573	31.806	15.34	-1.006	0.193	-5.427	5.7e-8	1.1e-6
ENSMUSG00000021876.15	Rnase4	56.254	97.068	15.44	-2.577	0.486	-5.39	7.0e-8	1.3e-6
ENSMUSG00000024401.14	Tnf	2.192	4.063	0.321	-1.939	0.681	-5.39	7.0e-8	1.3e-6
ENSMUSG00000000861.15	Bcl11a	1.265	2.524	0.006	-1.809	1.492	-5.392	7.0e-8	1.3e-6
ENSMUSG00000040794.5	C1qtnf4	2.048	4.097	0	-2.35	1.558	-5.383	7.3e-8	1.4e-6
ENSMUSG00000034438.16	Gbp8	1.495	2.95	0.04	-1.925	1.173	-5.376	7.6e-8	1.4e-6
ENSMUSG00000025265.14	Fgd1	2.739	4.185	1.293	-1.177	0.33	-5.354	8.6e-8	1.6e-6
ENSMUSG00000025888.5	Casp1	1.74	3.479	0	-2.163	1.575	-5.347	8.9e-8	1.7e-6
ENSMUSG00000001120.15	Pcbp3	1.448	2.896	0	-1.962	1.562	-5.34	9.3e-8	1.7e-6
ENSMUSG00000008999.7	Bmp7	1.055	1.864	0.246	-1.201	0.544	-5.34	9.3e-8	1.7e-6
ENSMUSG00000043518.7	Rai2	1.28	2.523	0.037	-1.765	1.155	-5.317	1.1e-7	1.9e-6
ENSMUSG00000004951.10	Hspb1	4.306	7.874	0.738	-2.352	0.64	-5.302	1.1e-7	2.1e-6
ENSMUSG00000026175.12	Vil1	4.934	7.447	2.421	-1.304	0.367	-5.285	1.3e-7	2.3e-6
ENSMUSG00000050394.14	Armcx6	2.556	5.091	0.021	-2.576	1.495	-5.279	1.3e-7	2.4e-6
ENSMUSG00000031765.8	Mt1	622.913	1064.61	181.217	-2.548	0.486	-5.276	1.3e-7	2.4e-6
ENSMUSG00000051851.5	Rtl8c	14.28	28.56	0	-4.886	1.57	-5.248	1.5e-7	2.7e-6
ENSMUSG00000052726.15	Kcnt2	0.819	1.627	0.01	-1.379	1.5	-5.246	1.6e-7	2.8e-6
ENSMUSG00000038651.15	Sycp2l	0.831	1.661	0	-1.412	1.571	-5.237	1.6e-7	2.9e-6
ENSMUSG00000113642.1	CT030170.4	5.256	10.511	0	-3.525	1.574	-5.227	1.7e-7	3.0e-6
ENSMUSG00000034595.17	Ppp1r18	5.673	8.206	3.141	-1.153	0.258	-5.221	1.8e-7	3.1e-6
ENSMUSG00000046159.16	Chrm3	0.541	1.083	0	-1.058	1.579	-5.208	1.9e-7	3.4e-6
ENSMUSG00000039497.8	Dse	1.388	2.776	0	-1.917	1.577	-5.186	2.2e-7	3.8e-6
ENSMUSG00000031762.7	Mt2	581.756	1066.95	96.558	-3.452	0.669	-5.176	2.3e-7	3.9e-6
ENSMUSG00000037813.13	D630003M21Rik	1.349	2.235	0.463	-1.145	0.428	-5.175	2.3e-7	4.0e-6
ENSMUSG00000022941.8	Ripply3	5.601	9.11	2.093	-1.709	0.409	-5.162	2.4e-7	4.2e-6
ENSMUSG00000026657.16	Frmd4a	1.537	2.433	0.641	-1.065	0.385	-5.157	2.5e-7	4.3e-6
ENSMUSG00000027894.14	Slc6a17	1.152	2.203	0.101	-1.541	0.667	-5.149	2.6e-7	4.5e-6
ENSMUSG00000024164.15	C3	18.828	30.041	7.614	-1.849	0.401	-5.095	3.5e-7	5.8e-6
ENSMUSG00000021456.8	Fbp2	3.219	6.406	0.032	-2.843	1.508	-5.09	3.6e-7	6.0e-6
ENSMUSG00000040121.5	Rep15	3.977	6.836	1.118	-1.887	0.515	-5.089	3.6e-7	6.0e-6
ENSMUSG00000050103.18	Agmo	2.769	4.389	1.149	-1.326	0.4	-5.087	3.6e-7	6.1e-6
ENSMUSG00000044041.4	Krt13	5.714	9.679	1.748	-1.958	0.445	-5.081	3.8e-7	6.2e-6
ENSMUSG00000050069.3	Grem2	0.927	1.712	0.142	-1.248	0.703	-5.075	3.9e-7	6.4e-6
ENSMUSG00000035246.16	Pcyt1b	4.094	5.961	2.226	-1.109	0.245	-5.043	4.6e-7	7.5e-6
ENSMUSG00000034336.3	Ina	1.143	2.275	0.011	-1.696	1.517	-5.037	4.7e-7	7.7e-6
ENSMUSG00000028545.13	Bend5	1.185	2.37	0	-1.753	1.601	-5.023	5.1e-7	8.3e-6
ENSMUSG00000047712.8	Ust	0.81	1.612	0.008	-1.373	1.512	-4.988	6.1e-7	9.8e-6
ENSMUSG00000006369.14	Fbln1	0.799	1.476	0.122	-1.141	0.742	-4.979	6.4e-7	1.0e-5
ENSMUSG00000001123.15	Lgals9	14.47	20.012	8.929	-1.081	0.227	-4.977	6.5e-7	1.0e-5
ENSMUSG00000032380.8	Dapk2	6.156	9.312	2.999	-1.367	0.334	-4.948	7.5e-7	1.2e-5
ENSMUSG00000049600.8	Zbtb45	7.841	10.925	4.758	-1.051	0.237	-4.942	7.7e-7	1.2e-5
ENSMUSG00000031342.17	Gpm6b	5.291	7.456	3.125	-1.035	0.276	-4.944	7.7e-7	1.2e-5
ENSMUSG00000020589.17	Fam49a	0.927	1.673	0.181	-1.179	0.502	-4.926	8.4e-7	1.3e-5
ENSMUSG00000047996.16	Prrg1	1.453	2.273	0.632	-1.004	0.424	-4.931	8.2e-7	1.3e-5
ENSMUSG00000000325.15	Arvcf	6.878	9.609	4.148	-1.043	0.211	-4.912	9.0e-7	1.4e-5
ENSMUSG00000047557.2	Lxn	20.466	28.158	12.774	-1.082	0.231	-4.889	1.0e-6	1.5e-5
ENSMUSG00000000983.13	Wfdc18	11.148	19.854	2.442	-2.599	0.622	-4.88	1.1e-6	1.6e-5
ENSMUSG00000070436.12	Serpinh1	0.754	1.509	0	-1.327	1.616	-4.878	1.1e-6	1.6e-5
ENSMUSG00000043439.5	Epop	7.931	10.936	4.927	-1.01	0.234	-4.88	1.1e-6	1.6e-5
ENSMUSG00000114755.1	Galr3	2.03	3.893	0.168	-2.067	0.93	-4.845	1.3e-6	1.9e-5
ENSMUSG00000043165.7	Lor	2.869	4.749	0.989	-1.531	0.467	-4.843	1.3e-6	1.9e-5
ENSMUSG00000015957.12	Wnt11	5.215	8.415	2.015	-1.643	0.402	-4.813	1.5e-6	2.2e-5
ENSMUSG00000021573.15	Tppp	1.401	2.231	0.57	-1.041	0.371	-4.806	1.5e-6	2.3e-5
ENSMUSG00000075312.4	Gm13597	12.333	24.666	0	-4.682	1.618	-4.796	1.6e-6	2.4e-5
ENSMUSG00000028931.11	Kcnab2	1.035	2.07	0	-1.618	1.621	-4.792	1.6e-6	2.4e-5
ENSMUSG00000070368.9	Prok1	2.464	4.039	0.889	-1.416	0.486	-4.792	1.7e-6	2.4e-5
ENSMUSG00000033805.12	Ephx4	4.969	7.769	2.168	-1.469	0.479	-4.76	1.9e-6	2.8e-5
ENSMUSG00000032000.17	Birc3	7.873	12.169	3.577	-1.525	0.42	-4.733	2.2e-6	3.2e-5
ENSMUSG00000082229.1	Nap1l2	0.594	1.187	0	-1.129	1.629	-4.732	2.2e-6	3.2e-5
ENSMUSG00000047844.3	Bex4	4.548	9.035	0.062	-3.241	1.532	-4.72	2.4e-6	3.4e-5
ENSMUSG00000044313.13	Mab21l3	12.176	24.272	0.081	-4.548	1.737	-4.712	2.4e-6	3.5e-5
ENSMUSG00000027499.12	Pkia	0.576	1.151	0	-1.105	1.635	-4.694	2.7e-6	3.8e-5
ENSMUSG00000009248.6	Ascl2	14.704	21.016	8.393	-1.229	0.268	-4.684	2.8e-6	4.0e-5
ENSMUSG00000044707.7	Ccnjl	0.664	1.285	0.042	-1.134	1.065	-4.628	3.7e-6	5.1e-5
ENSMUSG00000024727.8	Trpm6	2.265	3.477	1.053	-1.125	0.371	-4.612	4.0e-6	5.5e-5
ENSMUSG00000058173.12	Smco4	3.758	6.787	0.729	-2.171	0.741	-4.581	4.6e-6	6.3e-5
ENSMUSG00000035283.4	Adrb1	1.279	2.209	0.348	-1.251	0.581	-4.576	4.7e-6	6.4e-5
ENSMUSG00000026986.14	Hnmt	0.998	1.997	0	-1.583	1.648	-4.562	5.1e-6	6.8e-5
ENSMUSG00000039601.16	Rcan2	1.402	2.426	0.377	-1.315	0.515	-4.562	5.1e-6	6.8e-5
ENSMUSG00000054871.5	Tmem158	16.291	23.254	9.328	-1.232	0.286	-4.561	5.1e-6	6.8e-5
ENSMUSG00000039814.15	Xkr5	0.622	1.192	0.052	-1.058	0.989	-4.557	5.2e-6	6.9e-5
ENSMUSG00000071573.13	Rnls	1.843	3.654	0.031	-2.174	1.543	-4.528	5.9e-6	7.8e-5
ENSMUSG00000024424.14	Ttc39c	2.246	3.447	1.044	-1.122	0.476	-4.486	7.3e-6	9.4e-5
ENSMUSG00000003526.11	Prodh	6.742	9.609	3.876	-1.122	0.313	-4.484	7.3e-6	9.5e-5
ENSMUSG00000029510.15	Gpc2	1.185	1.955	0.416	-1.061	0.547	-4.473	7.7e-6	1.0e-4
ENSMUSG00000022231.10	Sema5a	4.138	6.687	1.588	-1.571	0.712	-4.455	8.4e-6	1.1e-4
ENSMUSG00000047108.4	Dnajb7	1.944	3.464	0.424	-1.649	0.682	-4.422	9.8e-6	1.2e-4
ENSMUSG00000112640.1	Gm32687	3.084	4.719	1.449	-1.224	0.378	-4.43	9.4e-6	1.2e-4
ENSMUSG00000031661.12	Nkd1	0.869	1.53	0.208	-1.067	0.64	-4.424	9.7e-6	1.2e-4
ENSMUSG00000072115.11	Ang	16.703	26.327	7.078	-1.758	0.45	-4.417	1.0e-5	1.3e-4
ENSMUSG00000020728.17	Cep112	1.687	2.805	0.569	-1.278	0.614	-4.388	1.1e-5	1.4e-4
ENSMUSG00000050822.11	Slc29a4	2.719	4.197	1.242	-1.213	0.383	-4.388	1.1e-5	1.4e-4
ENSMUSG00000078877.11	Gm14295	8.552	11.937	5.167	-1.069	0.267	-4.396	1.1e-5	1.4e-4
ENSMUSG00000060923.5	Acyp2	1.678	3.355	0	-2.123	1.677	-4.361	1.3e-5	1.6e-4
ENSMUSG00000031886.14	Ces2e	1.091	1.968	0.215	-1.289	0.738	-4.359	1.3e-5	1.6e-4
ENSMUSG00000075707.5	Dio3	1.293	2.568	0.019	-1.808	1.569	-4.31	1.6e-5	2.0e-4
ENSMUSG00000045827.10	Serpinb9	111.1	166.579	55.62	-1.565	0.366	-4.279	1.9e-5	2.2e-4
ENSMUSG00000096230.4	Gm16429	2.325	3.891	0.759	-1.476	0.581	-4.272	1.9e-5	2.3e-4
ENSMUSG00000023987.14	Pgc	40.084	65.976	14.192	-2.14	0.523	-4.231	2.3e-5	2.7e-4
ENSMUSG00000047414.6	Flrt2	2.569	5.09	0.047	-2.54	1.695	-4.222	2.4e-5	2.8e-4
ENSMUSG00000042429.8	Adora1	0.929	1.618	0.24	-1.078	0.71	-4.227	2.4e-5	2.8e-4
ENSMUSG00000067629.12	Syngap1	7.427	10.558	4.296	-1.126	0.224	-4.2	2.7e-5	3.1e-4
ENSMUSG00000068220.6	Lgals1	4.508	7.734	1.281	-1.937	0.618	-4.193	2.8e-5	3.2e-4
ENSMUSG00000047242.14	Taf9b	1.266	2.145	0.388	-1.18	0.585	-4.191	2.8e-5	3.2e-4
ENSMUSG00000072944.11	Nup62cl	1.276	2.551	0	-1.828	1.709	-4.184	2.9e-5	3.3e-4
ENSMUSG00000094195.2	Gm6509	0.68	1.359	0	-1.238	1.72	-4.152	3.3e-5	3.7e-4
ENSMUSG00000050212.4	Eva1b	6.963	10.57	3.356	-1.409	0.373	-4.142	3.4e-5	3.9e-4
ENSMUSG00000023000.5	Dhh	0.82	1.479	0.161	-1.095	0.634	-4.136	3.5e-5	3.9e-4
ENSMUSG00000033460.14	Armcx1	3.467	5.02	1.915	-1.046	0.365	-4.143	3.4e-5	3.9e-4
ENSMUSG00000031875.7	Cmtm3	2.255	3.929	0.582	-1.64	0.775	-4.135	3.6e-5	4.0e-4
ENSMUSG00000045545.8	Krt14	1.073	1.982	0.164	-1.357	0.964	-4.127	3.7e-5	4.1e-4
ENSMUSG00000094622.2	Gm3055	4.813	7.005	2.621	-1.144	0.339	-4.123	3.7e-5	4.2e-4
ENSMUSG00000037736.18	Limch1	1.076	1.865	0.287	-1.155	0.889	-4.112	3.9e-5	4.3e-4
ENSMUSG00000004933.17	Matk	2.154	3.614	0.695	-1.445	0.517	-4.106	4.0e-5	4.4e-4
ENSMUSG00000073158.4	9030624G23Rik	1.614	2.73	0.498	-1.316	0.602	-4.102	4.1e-5	4.5e-4
ENSMUSG00000053004.9	Hrh1	0.608	1.202	0.014	-1.119	1.594	-4.1	4.1e-5	4.5e-4
ENSMUSG00000091705.8	H2-Q2	2.077	3.696	0.459	-1.687	0.722	-4.094	4.2e-5	4.6e-4
ENSMUSG00000023236.7	Scg5	0.878	1.757	0	-1.463	1.723	-4.089	4.3e-5	4.7e-4
ENSMUSG00000032398.7	Snapc5	12.042	16.684	7.4	-1.074	0.286	-4.086	4.4e-5	4.8e-4
ENSMUSG00000059991.7	Nptx2	0.557	1.084	0.031	-1.016	1.268	-4.08	4.5e-5	4.9e-4
ENSMUSG00000040189.17	Ccdc114	5.129	7.429	2.829	-1.138	0.316	-4.052	5.1e-5	5.4e-4
ENSMUSG00000022040.8	Ephx2	0.857	1.693	0.02	-1.4	1.595	-4.051	5.1e-5	5.5e-4
ENSMUSG00000004707.14	Ly9	0.679	1.333	0.025	-1.186	1.601	-4.013	6.0e-5	6.3e-4
ENSMUSG00000100505.1	Gm13283	0.737	1.474	0	-1.307	1.778	-4.01	6.1e-5	6.4e-4
ENSMUSG00000040808.4	S100g	29.431	44.68	14.183	-1.589	0.412	-3.994	6.5e-5	6.8e-4
ENSMUSG00000028795.15	Ccdc28b	12.988	20.562	5.414	-1.749	0.388	-3.981	6.9e-5	7.1e-4
ENSMUSG00000050071.8	Bex1	10.882	16.688	5.076	-1.542	0.425	-3.978	6.9e-5	7.2e-4
ENSMUSG00000027316.15	Gfra4	0.708	1.416	0	-1.272	1.747	-3.976	7.0e-5	7.3e-4
ENSMUSG00000043073.10	Usp17le	1.629	2.85	0.408	-1.451	0.708	-3.967	7.3e-5	7.5e-4
ENSMUSG00000037664.13	Cdkn1c	9.271	13.062	5.481	-1.118	0.332	-3.966	7.3e-5	7.5e-4
ENSMUSG00000035357.16	Pdzrn3	11.149	18.398	3.9	-1.985	0.572	-3.911	9.2e-5	9.2e-4
ENSMUSG00000031075.18	Ano1	69.593	101.754	37.431	-1.419	0.401	-3.902	9.5e-5	9.6e-4
ENSMUSG00000028364.15	Tnc	1.381	2.725	0.037	-1.845	1.727	-3.779	1.6e-4	0.001
ENSMUSG00000020150.13	Gamt	3.206	5.522	0.89	-1.787	0.675	-3.8	1.4e-4	0.001
ENSMUSG00000030598.15	Fbxo17	1.106	1.97	0.241	-1.259	0.834	-3.884	1.0e-4	0.001
ENSMUSG00000052364.4	B630019K06Rik	1.331	2.152	0.51	-1.062	0.545	-3.798	1.5e-4	0.001
ENSMUSG00000021367.8	Edn1	10.749	18.367	3.131	-2.229	0.686	-3.71	2.1e-4	0.002
ENSMUSG00000048583.16	Igf2	2.797	5.242	0.352	-2.207	1.084	-3.633	2.8e-4	0.002
ENSMUSG00000056671.6	Prelid2	1.379	2.759	0	-1.91	1.809	-3.673	2.4e-4	0.002
ENSMUSG00000046317.14	BC107364	2.203	3.888	0.518	-1.688	0.788	-3.76	1.7e-4	0.002
ENSMUSG00000078511.3	Pramef25	1.138	2.137	0.14	-1.46	1.046	-3.721	2.0e-4	0.002
ENSMUSG00000018623.9	Mmp7	0.806	1.612	0	-1.385	1.823	-3.666	2.5e-4	0.002
ENSMUSG00000028076.12	Cd1d1	0.721	1.442	0	-1.288	1.808	-3.662	2.5e-4	0.002
ENSMUSG00000060962.12	Dmkn	0.845	1.581	0.109	-1.219	1.022	-3.668	2.4e-4	0.002
ENSMUSG00000021186.9	Fbln5	0.885	1.554	0.215	-1.072	0.712	-3.777	1.6e-4	0.002
ENSMUSG00000028626.5	Col9a2	0.505	1.009	0	-1.007	1.803	-3.757	1.7e-4	0.002
ENSMUSG00000024803.8	Ankrd1	57.906	94.548	21.265	-2.101	0.604	-3.559	3.7e-4	0.003
ENSMUSG00000063704.13	Mapk15	10.254	15.577	4.931	-1.483	0.324	-3.602	3.2e-4	0.003
ENSMUSG00000094383.1	AC123873.1	2.665	4.343	0.988	-1.427	0.589	-3.586	3.4e-4	0.003
ENSMUSG00000064373.12	Selenop	105.536	153.204	57.869	-1.389	0.395	-3.616	3.0e-4	0.003
ENSMUSG00000054000.5	Tusc1	1.935	3.202	0.668	-1.333	0.633	-3.551	3.8e-4	0.003
ENSMUSG00000032033.11	Barx2	1.172	1.989	0.355	-1.142	0.684	-3.615	3.0e-4	0.003
ENSMUSG00000090145.7	Ugt1a6b	2.247	3.374	1.12	-1.045	0.444	-3.577	3.5e-4	0.003
ENSMUSG00000079038.3	D130040H23Rik	6.545	11.578	1.513	-2.324	0.46	-3.475	5.1e-4	0.004
ENSMUSG00000032057.9	4833427G06Rik	1.93	3.563	0.297	-1.814	1.021	-3.527	4.2e-4	0.004
ENSMUSG00000091780.3	Sco2	4.462	7.052	1.873	-1.487	0.529	-3.477	5.1e-4	0.004
ENSMUSG00000048534.7	Jaml	3.549	5.522	1.576	-1.34	0.645	-3.494	4.8e-4	0.004
ENSMUSG00000110190.1	Zscan4-ps2	1.074	1.897	0.251	-1.212	0.83	-3.519	4.3e-4	0.004
ENSMUSG00000054272.6	Zscan4c	1.375	2.262	0.488	-1.132	0.636	-3.465	5.3e-4	0.004
ENSMUSG00000057286.6	St6galnac2	4.233	6.045	2.42	-1.042	0.381	-3.463	5.3e-4	0.004
ENSMUSG00000070618.10	BC080695	0.828	1.439	0.217	-1.003	0.802	-3.514	4.4e-4	0.004
ENSMUSG00000094613.2	A630076J17Rik	49.331	85.252	13.41	-2.582	0.777	-3.417	6.3e-4	0.005
ENSMUSG00000054256.11	Msi1	1.398	2.382	0.415	-1.257	0.6	-3.405	6.6e-4	0.005
ENSMUSG00000063458.13	Lrmda	2.375	3.557	1.193	-1.055	0.954	-3.428	6.1e-4	0.005
ENSMUSG00000069306.5	Hist1h4m	3.915	7.83	0	-3.142	1.892	-3.356	7.9e-4	0.006
ENSMUSG00000092329.1	Gm20388	9.897	15.943	3.851	-1.804	0.604	-3.388	7.1e-4	0.006
ENSMUSG00000039963.18	Ccdc40	4.478	7.479	1.477	-1.775	0.537	-3.385	7.1e-4	0.006
ENSMUSG00000053158.10	Fes	3.458	5.449	1.468	-1.386	0.394	-3.386	7.1e-4	0.006
ENSMUSG00000022219.10	Cideb	3.943	5.917	1.968	-1.22	0.475	-3.384	7.2e-4	0.006
ENSMUSG00000033209.17	Ttc28	0.654	1.247	0.061	-1.082	0.671	-3.385	7.1e-4	0.006
ENSMUSG00000060594.6	Layn	0.527	1.055	0	-1.039	1.884	-3.389	7.0e-4	0.006
ENSMUSG00000047517.11	Dmbt1	45.365	84.673	6.056	-3.602	1.183	-3.308	9.4e-4	0.007
ENSMUSG00000026811.18	St6galnac6	2.597	4.058	1.135	-1.244	0.438	-3.342	8.3e-4	0.007
ENSMUSG00000031934.14	Panx1	7.013	10.117	3.908	-1.179	0.294	-3.319	9.0e-4	0.007
ENSMUSG00000026728.9	Vim	0.57	1.139	0	-1.097	1.9	-3.333	8.6e-4	0.007
ENSMUSG00000037712.16	Fermt2	5.425	9.318	1.532	-2.027	0.806	-3.275	0.001	0.008
ENSMUSG00000017002.14	Slpi	1.396	2.63	0.162	-1.644	1.704	-3.256	0.001	0.009
ENSMUSG00000040165.14	Cd209c	6.536	9.28	3.792	-1.101	0.395	-3.251	0.001	0.009
ENSMUSG00000028226.15	Mmp16	2.244	3.375	1.112	-1.051	0.382	-3.245	0.001	0.009
ENSMUSG00000010796.11	Asz1	5.805	9.252	2.357	-1.611	0.592	-3.216	0.001	0.01
ENSMUSG00000072822.2	BC061212	1.018	1.771	0.265	-1.131	0.844	-3.211	0.001	0.01
ENSMUSG00000061808.3	Ttr	1.816	2.997	0.636	-1.289	0.705	-3.158	0.002	0.011
ENSMUSG00000106821.1	Gm7961	1.076	1.906	0.245	-1.223	0.952	-3.187	0.001	0.011
ENSMUSG00000026536.9	Mnda	0.556	1.09	0.022	-1.033	1.774	-3.16	0.002	0.011
ENSMUSG00000089768.2	Tmsb15b1	2.727	5.454	0	-2.69	1.97	-3.136	0.002	0.012
ENSMUSG00000085683.2	Tmem238l	2.268	3.901	0.635	-1.584	0.841	-3.148	0.002	0.012
ENSMUSG00000004961.7	Syt5	1.496	2.601	0.391	-1.372	0.948	-3.155	0.002	0.012
ENSMUSG00000038552.14	Fndc4	4.133	6.296	1.97	-1.297	0.53	-3.144	0.002	0.012
ENSMUSG00000021835.15	Bmp4	19.813	28.384	11.242	-1.263	0.276	-3.136	0.002	0.012
ENSMUSG00000034532.9	Fbxo16	0.77	1.447	0.093	-1.163	1.177	-3.15	0.002	0.012
ENSMUSG00000099871.1	Gm21742	1.497	2.993	0	-1.998	1.954	-3.113	0.002	0.013
ENSMUSG00000020932.14	Gfap	1.15	2.301	0	-1.723	1.955	-3.116	0.002	0.013
ENSMUSG00000096039.8	D830030K20Rik	5.861	9.32	2.403	-1.601	0.623	-3.127	0.002	0.013
ENSMUSG00000081208.1	Gm11400	1.635	2.735	0.535	-1.283	0.751	-3.124	0.002	0.013
ENSMUSG00000041119.11	Pde9a	2.095	3.162	1.029	-1.037	0.519	-3.119	0.002	0.013
ENSMUSG00000070828.10	Zscan4f	3.902	6.738	1.065	-1.906	0.571	-3.099	0.002	0.014
ENSMUSG00000067455.5	Hist1h4j	5.35	8.693	2.008	-1.688	0.681	-3.078	0.002	0.014
ENSMUSG00000097427.5	Gm6763	5.068	9.284	0.851	-2.474	1.116	-3.059	0.002	0.015
ENSMUSG00000029380.11	Cxcl1	0.967	1.893	0.041	-1.475	1.439	-3.046	0.002	0.016
ENSMUSG00000038209.12	Itln1	1.945	3.322	0.568	-1.463	0.828	-3.046	0.002	0.016
ENSMUSG00000101316.1	Gm12663	0.592	1.184	0	-1.127	1.983	-3.031	0.002	0.016
ENSMUSG00000074011.4	Gm7682	0.783	1.431	0.134	-1.1	1.049	-3.051	0.002	0.016
ENSMUSG00000051537.9	Gm5124	1.623	2.549	0.697	-1.064	0.614	-3.039	0.002	0.016
ENSMUSG00000027399.1	Il1a	3.475	5.281	1.669	-1.235	0.548	-3.03	0.002	0.017
ENSMUSG00000051579.10	Tceal8	5.58	7.896	3.265	-1.061	0.401	-3.024	0.002	0.017
ENSMUSG00000004558.15	Ndrg2	8.403	12.226	4.58	-1.245	0.342	-2.988	0.003	0.019
ENSMUSG00000036111.8	Lmo1	1.06	1.946	0.174	-1.328	1.267	-2.963	0.003	0.02
ENSMUSG00000032507.15	Fbxl2	0.901	1.572	0.229	-1.065	0.804	-2.969	0.003	0.02
ENSMUSG00000066191.12	Anks6	4.367	6.155	2.579	-1	0.293	-2.964	0.003	0.02
ENSMUSG00000016024.9	Lbp	58.122	83.158	33.086	-1.304	0.539	-2.949	0.003	0.021
ENSMUSG00000047904.6	Sstr2	1.06	1.761	0.36	-1.022	0.753	-2.941	0.003	0.021
ENSMUSG00000114905.1	Gm48113	9.067	13.54	4.595	-1.378	0.53	-2.925	0.003	0.022
ENSMUSG00000097412.2	1810014B01Rik	4.936	7.016	2.857	-1.055	0.393	-2.923	0.003	0.022
ENSMUSG00000051133.3	Gm6293	13.582	27.165	0	-4.816	2.023	-2.906	0.004	0.023
ENSMUSG00000047238.4	Mageh1	1.39	2.344	0.435	-1.22	0.826	-2.911	0.004	0.023
ENSMUSG00000032221.14	Mns1	2.637	4.032	1.243	-1.166	0.396	-2.906	0.004	0.023
ENSMUSG00000090854.9	Gm4340	2.347	4.694	0	-2.51	2.942	-2.897	0.004	0.024
ENSMUSG00000091779.8	Gm21293	18.727	29.536	7.918	-1.776	0.672	-2.806	0.005	0.03
ENSMUSG00000030669.13	Calca	1.127	2.255	0	-1.703	2.109	-2.801	0.005	0.03
ENSMUSG00000113149.1	AC099934.1	3.065	4.593	1.538	-1.14	0.557	-2.807	0.005	0.03
ENSMUSG00000064288.4	Hist1h4k	53.511	79.792	27.23	-1.517	0.556	-2.784	0.005	0.032
ENSMUSG00000048040.8	Arxes2	1.767	2.804	0.731	-1.136	0.689	-2.774	0.006	0.033
ENSMUSG00000029596.13	Sdsl	13.758	19.149	8.366	-1.105	0.299	-2.734	0.006	0.036
ENSMUSG00000094627.2	Gm10182	7.763	15.526	0	-4.047	2.104	-2.718	0.007	0.038
ENSMUSG00000010064.15	Slc38a3	1.073	1.797	0.348	-1.053	0.667	-2.696	0.007	0.04
ENSMUSG00000044748.8	Defb1	0.529	1.058	0	-1.041	2.109	-2.687	0.007	0.041
ENSMUSG00000072821.4	Gm6351	1.976	3.073	0.88	-1.116	0.894	-2.656	0.008	0.044
ENSMUSG00000000530.16	Acvrl1	3.275	4.727	1.824	-1.02	0.535	-2.645	0.008	0.045
