# Supplementary material for: ARID1A mutation drives gastric tumorigenesis via activating type 2 immune dominant microenvironment
Source: iScience. 2025 Jul 15;28(8):113117. doi: 10.1016/j.isci.2025.113117 (PMC12319253; doi:10.1016/j.isci.2025.113117)
Supplement: Table S11. Gene set enrichment analysis with immunogram gene sets based on the TCGA database, related to Figure 8 [file mmc12.xlsx]

## Sheet: Sheet1
Gene set enrichment analysis with immunogram gene sets in TCGA database
	EBV vs non-EBV	ARID1A mutation vs WT	ARID1A mutation+PIK3CA mutation vs ARID1A mutation
IFNG RESPONSE	3.68	3.56	3.18
T CELLS	3.5	2.35	4.09
INNATE IMMUNITY	3.34	2.6	3.78
PRIMING & ACTIVATION	3.01	2.08	2.73
INHIBITORY CELLS (TREGS)	2.98	1.58	3.4
PROLIFERATION	2.66	3.54	1.28
INHIBITORY MOLECULES	2.47	1.69	2.64
INHIBITORY CELLS (MDSCS)	2.02	1.01	2.55
RECOGNITION OF TUMOR CELLS	1.76	2.4	0.65
GLYCOLYSIS	1.35	1.58	0.65
