# Supplementary material for: ARID1A mutation drives gastric tumorigenesis via activating type 2 immune dominant microenvironment
Source: iScience. 2025 Jul 15;28(8):113117. doi: 10.1016/j.isci.2025.113117 (PMC12319253; doi:10.1016/j.isci.2025.113117)
Supplement: Table S12. Gene set enrichment analysis with Hallmark and KEGG gene sets based on the TCGA database, related to Figure 8 [file mmc13.xlsx]

## Sheet: Sheet1
Gene set enrichment analysis with Hallmark and KEGG gene sets in TCGA database
Hallmark	EBV vs non-EBV	ARID1A mutation vs nonmutation	ARID1A mutation with vs without PIK3CA mutation
INTERFERON_GAMMA_RESPONSE	3.76	3.59	3.2
INTERFERON_ALPHA_RESPONSE	3.69	3.42	2.21
ALLOGRAFT_REJECTION	3.39	3	3.52
MYC_TARGETS_V1	3.22	3.8	0.94
E2F_TARGETS	2.92	3.74	1.94
IL6_JAK_STAT3_SIGNALING	2.7	1.75	2.49
MYC_TARGETS_V2	2.54	2.82	0.76
G2M_CHECKPOINT	2.46	3.29	1.55
DNA_REPAIR	2.17	2.42	1.12
INFLAMMATORY_RESPONSE	2.12	1.97	2.07
KEGG	EBV vs non-EBV	ARID1A mutation vs nonmutation	ARID1A mutation with vs without PIK3CA mutation
GRAFT_VERSUS_HOST_DISEASE	3.42	2.97	2.77
AUTOIMMUNE_THYROID_DISEASE	3.26	2.37	2.89
ANTIGEN_PROCESSING_AND_PRESENTATION	3.23	3.06	2.67
DNA_REPLICATION	3.23	2.76	2.45
ALLOGRAFT_REJECTION	3.2	2.63	3.04
RIBOSOME	3.19	2.98	0.6
TYPE_I_DIABETES_MELLITUS	2.96	2.55	2.32
PRIMARY_IMMUNODEFICIENCY	2.91	1.53	3.4
MISMATCH_REPAIR	2.84	1.97	2.24
ASTHMA	2.74	1.51	2.02
